# Supplementary material for: Poly[bis­(N,N-dimethyl­formamide)tris­(μ4-trans-stilbene-4,4′-dicarboxyl­ato)­tricadmium(II)]: a two-dimensional network with an unusual 36 topology
Source: Acta Crystallogr Sect E Struct Rep Online. 2008 Jun 7;64(Pt 7):m861–2. doi: 10.1107/S1600536808016267 (PMC2961861; doi:10.1107/S1600536808016267)
Supplement: Supplementary file 1 [file e-64-0m861-sup1.cif]

##############################################################################
###                                                                        ###
###        Electronic paper (Acta Crystallographica Section E)             ###
###                                                                        ###
##############################################################################
#                                                                            #
# This CIF contains the data in a paper accepted for publication in Acta     #
# Crystallographica Section E. It conforms to the requirements of Notes      #
# for Authors for Section E, and has been peer reviewed under the auspices   #
# of the IUCr Commission on Journals.                                        #
#                                                                            #
# Full details of the Crystallographic Information File format               #
# are given in the paper "The Crystallographic Information File (CIF):       #
# a New Standard Archive File for Crystallography" by S. R. Hall, F. H.      #
# Allen and I. D. Brown [Acta Cryst. (1991), A47, 655-685].                  #
#                                                                            #
# The current version of the core CIF dictionary is obtainable from          #
# ftp://ftp.iucr.org/pub/cif_core.dic. The current version number is 2.4.    #
#                                                                            #
# Software is freely available for graphical display of the structure(s) in  #
# this CIF.  For information consult the CIF home page http://www.iucr.org/  #
# cif/home.html                                                              #
#                                                                            #
# This file may be used for bona fide research purposes within the           #
# scientific community so long as proper attribution is given to the journal # 
# article from which it was obtained.                                        #
#                                                                            #
##############################################################################
                                             
data_I
_audit_creation_method     SHELXL-97
_chemical_name_systematic
;
Poly[bis(N,N-dimethylformamide)tris(\m~4~-trans-stilbene-4,4'-
dicarboxylato)tricadmium(II)]
;
_chemical_name_common     ?
_chemical_formula_moiety     'C54 H44 Cd3 N2 O14'
_chemical_formula_sum     'C54 H44 Cd3 N2 O14'
_chemical_formula_iupac     '[Cd3 (C16 H10 O4)3 (C3 H7 N1 O1)2]'
_chemical_formula_weight     1282.11
_chemical_melting_point     ?
_symmetry_cell_setting     trigonal
_symmetry_space_group_name_H-M     'R -3'
_symmetry_space_group_name_hall     '-R 3'
loop_
    _symmetry_equiv_pos_as_xyz
    'x, y, z'
    '-y, x-y, z'
    '-x+y, -x, z'
    'x+2/3, y+1/3, z+1/3'
    '-y+2/3, x-y+1/3, z+1/3'
    '-x+y+2/3, -x+1/3, z+1/3'
    'x+1/3, y+2/3, z+2/3'
    '-y+1/3, x-y+2/3, z+2/3'
    '-x+y+1/3, -x+2/3, z+2/3'
    '-x, -y, -z'
    'y, -x+y, -z'
    'x-y, x, -z'
    '-x+2/3, -y+1/3, -z+1/3'
    'y+2/3, -x+y+1/3, -z+1/3'
    'x-y+2/3, x+1/3, -z+1/3'
    '-x+1/3, -y+2/3, -z+2/3'
    'y+1/3, -x+y+2/3, -z+2/3'
    'x-y+1/3, x+2/3, -z+2/3'
_cell_length_a     16.4881(5)
_cell_length_b     16.4881(5)
_cell_length_c     16.7919(10)
_cell_angle_alpha     90.00
_cell_angle_beta     90.00
_cell_angle_gamma     120.00
_cell_volume     3953.4(3)
_cell_formula_units_Z     3
_cell_measurement_reflns_used     6604
_cell_measurement_theta_min     1.87
_cell_measurement_theta_max     28.35
_cell_measurement_temperature     223(2)
_exptl_crystal_description     cubic
_exptl_crystal_colour     colourless
_exptl_crystal_size_max     0.30
_exptl_crystal_size_mid     0.30
_exptl_crystal_size_min     0.30
_exptl_crystal_density_diffrn     1.616
_exptl_crystal_density_meas     ?
_exptl_crystal_density_method     'not measured'
_exptl_crystal_F_000     1914
_exptl_absorpt_coefficient_mu     1.266
_exptl_absorpt_correction_type     multi-scan
_exptl_absorpt_process_details     '(SADABS; Sheldrick, 1996)'
_exptl_absorpt_correction_T_min     0.69
_exptl_absorpt_correction_T_max     0.69
_exptl_special_details
;
;
_diffrn_ambient_temperature     223(2)
_diffrn_radiation_type     MoK\a
_diffrn_radiation_wavelength     0.71073
_diffrn_radiation_source     'fine-focus sealed tube'
_diffrn_radiation_monochromator     graphite
_diffrn_measurement_device_type     'Siemens SMART CCD'
_diffrn_measurement_method     \w
_diffrn_detector_area_resol_mean     ?
_diffrn_reflns_number     6604
_diffrn_reflns_av_R_equivalents     0.1039
_diffrn_reflns_av_sigmaI/netI     0.0759
_diffrn_reflns_theta_min     1.87
_diffrn_reflns_theta_max     28.35
_diffrn_reflns_theta_full     25.00
_diffrn_measured_fraction_theta_max     0.954
_diffrn_measured_fraction_theta_full     0.998
_diffrn_reflns_limit_h_min     -21
_diffrn_reflns_limit_h_max     21
_diffrn_reflns_limit_k_min     -21
_diffrn_reflns_limit_k_max     18
_diffrn_reflns_limit_l_min     -21
_diffrn_reflns_limit_l_max     22
_diffrn_standards_number     ?
_diffrn_standards_interval_count     ?
_diffrn_standards_interval_time     ?
_diffrn_standards_decay_%     ?
_refine_special_details
;
Refinement of F^2^ against ALL reflections. The weighted R-factor
wR and goodness of fit S are based on F^2^, conventional
R-factors R are based on F, with F set to zero for
negative F^2^. The threshold expression of F^2^ >
\s(F^2^) is used only for calculating R-factors(gt) etc.
and is not relevant to the choice of reflections for refinement.
R-factors based on F^2^ are statistically about twice as large
as those based on F, and R- factors based on ALL data will be
even larger.
;
_reflns_number_total     2105
_reflns_number_gt     1782
_reflns_threshold_expression     I>2\s(I)
_refine_ls_structure_factor_coef     Fsqd
_refine_ls_matrix_type     full
_refine_ls_R_factor_all     0.0644
_refine_ls_R_factor_gt     0.0571
_refine_ls_wR_factor_gt     0.1723
_refine_ls_wR_factor_ref     0.1808
_refine_ls_goodness_of_fit_ref     1.177
_refine_ls_restrained_S_all     1.175
_refine_ls_number_reflns     2105
_refine_ls_number_parameters     136
_refine_ls_number_restraints     92
_refine_ls_hydrogen_treatment     constr
_refine_ls_weighting_scheme     calc
_refine_ls_weighting_details
         'calc w=1/[\s^2^(Fo^2^)+(0.0995P)^2^+4.8382P] where P=(Fo^2^+2Fc^2^)/3'
_atom_sites_solution_hydrogens     geom
_atom_sites_solution_primary     direct
_atom_sites_solution_secondary     difmap
_refine_ls_shift/su_max     0.001
_refine_ls_shift/su_mean     0.000
_refine_diff_density_max     1.698
_refine_diff_density_min     -1.534
_refine_ls_extinction_method     none
_refine_ls_extinction_coef     ?
loop_
    _atom_type_symbol
    _atom_type_description
    _atom_type_scat_dispersion_real
    _atom_type_scat_dispersion_imag
    _atom_type_scat_source
    'C' 'C' 0.0033 0.0016
                         'International Tables Vol C Tables 4.2.6.8 and 6.1.1.4'
    'H' 'H' 0.0000 0.0000
                         'International Tables Vol C Tables 4.2.6.8 and 6.1.1.4'
    'N' 'N' 0.0061 0.0033
                         'International Tables Vol C Tables 4.2.6.8 and 6.1.1.4'
    'O' 'O' 0.0106 0.0060
                         'International Tables Vol C Tables 4.2.6.8 and 6.1.1.4'
    'Cd' 'Cd' -0.8075 1.2024
                         'International Tables Vol C Tables 4.2.6.8 and 6.1.1.4'
_computing_data_collection     'SMART (Bruker, 1997)'
_computing_cell_refinement     'SAINT (Bruker, 1997)'
_computing_data_reduction     'SAINT (Bruker, 1997)'
_computing_structure_solution     'SHELXS97 (Sheldrick, 2008)'
_computing_structure_refinement     'SHELXL97 (Sheldrick, 2008)'
_computing_molecular_graphics     'SHELXTL (Sheldrick, 2008)'
_computing_publication_material     'SHELXTL (Sheldrick, 2008)'
loop_
    _atom_site_type_symbol
    _atom_site_label
    _atom_site_fract_x
    _atom_site_fract_y
    _atom_site_fract_z
    _atom_site_U_iso_or_equiv
    _atom_site_adp_type
    _atom_site_calc_flag
    _atom_site_refinement_flags
    _atom_site_occupancy
    _atom_site_disorder_assembly
    _atom_site_disorder_group
    Cd Cd1 0.0000 1.0000 1.0000 0.0302(2) Uani d S 1 . .
    Cd Cd2 0.0000 1.0000 0.79310(3) 0.0424(2) Uani d S 1 . .
    O O1 0.1245(2) 1.0679(2) 0.9162(2) 0.0521(7) Uani d . 1 . .
    O O2 0.1222(2) 1.1401(2) 0.8067(2) 0.0599(9) Uani d . 1 . .
    C C1 0.1562(3) 1.1402(3) 0.8740(3) 0.0458(9) Uani d . 1 . .
    C C2 0.2391(3) 1.2283(3) 0.9015(3) 0.0579(12) Uani d . 1 . .
    C C3 0.2624(5) 1.3134(4) 0.8665(4) 0.0748(17) Uani d . 1 . .
    H H3A 0.2259 1.3142 0.8238 0.090 Uiso calc R 1 . .
    C C4 0.3368(6) 1.3965(5) 0.8918(5) 0.109(3) Uani d . 1 . .
    H H4A 0.3496 1.4531 0.8677 0.131 Uiso calc R 1 . .
    C C5 0.3911(6) 1.3967(5) 0.9510(5) 0.112(3) Uani d U 1 . .
    C C6 0.4698(8) 1.4929(7) 0.9730(7) 0.138(4) Uani d U 1 . .
    H H6 0.4748 1.5449 0.9456 0.166 Uiso calc R 1 . .
    C C7 0.3714(7) 1.3114(7) 0.9864(6) 0.133(4) Uani d U 1 . .
    H H7A 0.4095 1.3120 1.0283 0.159 Uiso calc R 1 . .
    C C8 0.2968(5) 1.2260(5) 0.9610(4) 0.099(3) Uani d U 1 . .
    H H8A 0.2859 1.1690 0.9831 0.118 Uiso calc R 1 . .
    O O1S 0.0000 1.0000 0.6625(11) 0.186(4) Uani d SU 1 . .
    N N1S 0.106(2) 1.082(2) 0.5571(18) 0.188(5) Uani d PDU 0.33 . .
    C C1S 0.067(4) 1.086(4) 0.625(2) 0.190(6) Uani d PDU 0.33 . .
    H H1S 0.0825 1.1436 0.6479 0.228 Uiso calc PR 0.33 . .
    C C2S 0.136(3) 1.014(3) 0.547(3) 0.188(5) Uani d PDU 0.33 . .
    H H2S1 0.1426 0.9916 0.5985 0.282 Uiso calc PR 0.33 . .
    H H2S2 0.1958 1.0429 0.5194 0.282 Uiso calc PR 0.33 . .
    H H2S3 0.0899 0.9616 0.5156 0.282 Uiso calc PR 0.33 . .
    C C3S 0.144(3) 1.160(3) 0.502(2) 0.190(5) Uani d PDU 0.33 . .
    H H3S1 0.0964 1.1771 0.4909 0.284 Uiso calc PR 0.33 . .
    H H3S2 0.1615 1.1420 0.4531 0.284 Uiso calc PR 0.33 . .
    H H3S3 0.1980 1.2129 0.5257 0.284 Uiso calc PR 0.33 . .
loop_
    _atom_site_aniso_label
    _atom_site_aniso_U_11
    _atom_site_aniso_U_22
    _atom_site_aniso_U_33
    _atom_site_aniso_U_12
    _atom_site_aniso_U_13
    _atom_site_aniso_U_23
    Cd1 0.0307(3) 0.0307(3) 0.0291(4) 0.01536(14) 0.000 0.000
    Cd2 0.0414(3) 0.0414(3) 0.0443(4) 0.02070(14) 0.000 0.000
    O1 0.0407(15) 0.0402(15) 0.068(2) 0.0147(13) 0.0172(14) 0.0081(13)
    O2 0.0493(17) 0.061(2) 0.0463(17) 0.0106(15) 0.0029(13) 0.0043(14)
    C1 0.0361(19) 0.044(2) 0.047(2) 0.0117(16) 0.0112(16) 0.0003(16)
    C2 0.052(3) 0.048(2) 0.048(2) 0.006(2) 0.0016(19) 0.0048(18)
    C3 0.062(3) 0.047(3) 0.090(4) 0.008(3) -0.004(3) 0.013(3)
    C4 0.093(5) 0.045(3) 0.134(7) -0.006(3) -0.026(5) 0.008(4)
    C5 0.108(6) 0.067(4) 0.091(5) -0.008(4) -0.016(4) -0.006(4)
    C6 0.137(8) 0.095(6) 0.130(8) 0.018(5) -0.037(6) 0.024(5)
    C7 0.113(7) 0.112(7) 0.094(5) -0.003(5) -0.057(5) 0.013(5)
    C8 0.090(4) 0.075(4) 0.075(4) -0.001(3) -0.032(3) 0.025(3)
    O1S 0.192(4) 0.192(4) 0.174(6) 0.096(2) 0.000 0.000
    N1S 0.186(6) 0.190(6) 0.181(6) 0.089(4) 0.000(4) 0.000(4)
    C1S 0.192(8) 0.191(7) 0.178(7) 0.088(6) -0.002(5) -0.006(5)
    C2S 0.186(6) 0.190(6) 0.183(6) 0.090(4) -0.001(4) 0.001(4)
    C3S 0.189(6) 0.190(6) 0.184(6) 0.090(4) 0.000(4) 0.001(4)
_geom_special_details
;
All e.s.d.'s (except the e.s.d. in the dihedral angle between two l.s. planes)
are estimated using the full covariance matrix. The cell e.s.d.'s are taken
into account individually in the estimation of e.s.d.'s in distances, angles
and torsion angles; correlations between e.s.d.'s in cell parameters are only
used when they are defined by crystal symmetry. An approximate (isotropic)
treatment of cell e.s.d.'s is used for estimating e.s.d.'s involving l.s.
planes.
;
loop_
    _geom_bond_atom_site_label_1
    _geom_bond_atom_site_label_2
    _geom_bond_site_symmetry_2
    _geom_bond_distance
    _geom_bond_publ_flag
    Cd1 O1 3_465 2.269(3) ?
    Cd1 O1 12_667 2.269(3) ?
    Cd1 O1 2_675 2.269(3) ?
    Cd1 O1 . 2.269(3) ?
    Cd1 O1 11_457 2.269(3) ?
    Cd1 O1 10_577 2.269(3) ?
    Cd1 Cd2 10_577 3.4742(5) ?
    Cd1 Cd2 . 3.4742(5) ?
    Cd2 O2 . 2.189(3) ?
    Cd2 O2 2_675 2.189(3) ?
    Cd2 O2 3_465 2.189(3) ?
    Cd2 O1S . 2.193(19) ?
    O1 C1 . 1.255(5) ?
    O2 C1 . 1.262(6) ?
    C1 C2 . 1.484(6) ?
    C2 C3 . 1.386(8) ?
    C2 C8 . 1.394(8) ?
    C3 C4 . 1.373(9) ?
    C3 H3A . 0.9400 ?
    C4 C5 . 1.336(12) ?
    C4 H4A . 0.9400 ?
    C5 C7 . 1.408(13) ?
    C5 C6 . 1.509(12) ?
    C6 C6 10_687 1.279(19) ?
    C6 H6 . 0.9400 ?
    C7 C8 . 1.395(10) ?
    C7 H7A . 0.9400 ?
    C8 H8A . 0.9400 ?
    O1S C1S 2_675 1.43(4) ?
    O1S C1S 3_465 1.43(4) ?
    O1S C1S . 1.43(4) ?
    N1S C1S . 1.323(9) ?
    N1S C3S . 1.445(9) ?
    N1S C2S . 1.448(9) ?
    C1S H1S . 0.9400 ?
    C2S H2S1 . 0.9700 ?
    C2S H2S2 . 0.9700 ?
    C2S H2S3 . 0.9700 ?
    C3S H3S1 . 0.9700 ?
    C3S H3S2 . 0.9700 ?
    C3S H3S3 . 0.9700 ?
loop_
    _geom_angle_atom_site_label_1
    _geom_angle_atom_site_label_2
    _geom_angle_atom_site_label_3
    _geom_angle_site_symmetry_1
    _geom_angle_site_symmetry_3
    _geom_angle
    _geom_angle_publ_flag
    O1 Cd1 O1 3_465 12_667 180.00(13) ?
    O1 Cd1 O1 3_465 2_675 85.62(14) ?
    O1 Cd1 O1 12_667 2_675 94.38(14) ?
    O1 Cd1 O1 3_465 . 85.62(14) ?
    O1 Cd1 O1 12_667 . 94.38(14) ?
    O1 Cd1 O1 2_675 . 85.62(14) ?
    O1 Cd1 O1 3_465 11_457 94.38(14) ?
    O1 Cd1 O1 12_667 11_457 85.62(14) ?
    O1 Cd1 O1 2_675 11_457 180.0000(10)
                                      ?
    O1 Cd1 O1 . 11_457 94.38(14) ?
    O1 Cd1 O1 3_465 10_577 94.38(14) ?
    O1 Cd1 O1 12_667 10_577 85.62(14) ?
    O1 Cd1 O1 2_675 10_577 94.38(14) ?
    O1 Cd1 O1 . 10_577 180.0000(10)
                                  ?
    O1 Cd1 O1 11_457 10_577 85.62(14) ?
    O1 Cd1 Cd2 3_465 10_577 128.30(9) ?
    O1 Cd1 Cd2 12_667 10_577 51.70(9) ?
    O1 Cd1 Cd2 2_675 10_577 128.30(9) ?
    O1 Cd1 Cd2 . 10_577 128.30(9) ?
    O1 Cd1 Cd2 11_457 10_577 51.70(9) ?
    O1 Cd1 Cd2 10_577 10_577 51.70(9) ?
    O1 Cd1 Cd2 3_465 . 51.70(9) ?
    O1 Cd1 Cd2 12_667 . 128.30(9) ?
    O1 Cd1 Cd2 2_675 . 51.70(9) ?
    O1 Cd1 Cd2 . . 51.70(9) ?
    O1 Cd1 Cd2 11_457 . 128.30(9) ?
    O1 Cd1 Cd2 10_577 . 128.30(9) ?
    Cd2 Cd1 Cd2 10_577 . 180.0 ?
    O2 Cd2 O2 . 2_675 118.93(3) ?
    O2 Cd2 O2 . 3_465 118.93(3) ?
    O2 Cd2 O2 2_675 3_465 118.93(3) ?
    O2 Cd2 O1S . . 95.98(9) ?
    O2 Cd2 O1S 2_675 . 95.98(9) ?
    O2 Cd2 O1S 3_465 . 95.98(9) ?
    O2 Cd2 Cd1 . . 84.02(9) ?
    O2 Cd2 Cd1 2_675 . 84.02(9) ?
    O2 Cd2 Cd1 3_465 . 84.02(9) ?
    O1S Cd2 Cd1 . . 180.000(4) ?
    C1 O1 Cd1 . . 131.5(3) ?
    C1 O2 Cd2 . . 105.6(3) ?
    O1 C1 O2 . . 122.1(4) ?
    O1 C1 C2 . . 119.8(4) ?
    O2 C1 C2 . . 118.1(4) ?
    C3 C2 C8 . . 119.0(5) ?
    C3 C2 C1 . . 120.9(5) ?
    C8 C2 C1 . . 120.1(5) ?
    C4 C3 C2 . . 122.4(7) ?
    C4 C3 H3A . . 118.8 ?
    C2 C3 H3A . . 118.8 ?
    C5 C4 C3 . . 119.8(7) ?
    C5 C4 H4A . . 120.1 ?
    C3 C4 H4A . . 120.1 ?
    C4 C5 C7 . . 119.5(6) ?
    C4 C5 C6 . . 114.1(8) ?
    C7 C5 C6 . . 126.4(8) ?
    C6 C6 C5 10_687 . 123.3(13) ?
    C6 C6 H6 10_687 . 118.4 ?
    C5 C6 H6 . . 118.4 ?
    C8 C7 C5 . . 121.7(7) ?
    C8 C7 H7A . . 119.1 ?
    C5 C7 H7A . . 119.1 ?
    C7 C8 C2 . . 117.4(7) ?
    C7 C8 H8A . . 121.3 ?
    C2 C8 H8A . . 121.3 ?
    C1S O1S C1S 2_675 3_465 102(3) ?
    C1S O1S C1S 2_675 . 102(3) ?
    C1S O1S C1S 3_465 . 102(3) ?
    C1S O1S Cd2 2_675 . 116(2) ?
    C1S O1S Cd2 3_465 . 116(2) ?
    C1S O1S Cd2 . . 116(2) ?
    C1S N1S C3S . . 120.7(11) ?
    C1S N1S C2S . . 120.1(11) ?
    C3S N1S C2S . . 116.8(10) ?
    N1S C1S O1S . . 119(4) ?
    N1S C1S H1S . . 120.4 ?
    O1S C1S H1S . . 120.4 ?
    N1S C2S H2S1 . . 109.5 ?
    N1S C2S H2S2 . . 109.5 ?
    H2S1 C2S H2S2 . . 109.5 ?
    N1S C2S H2S3 . . 109.5 ?
    H2S1 C2S H2S3 . . 109.5 ?
    H2S2 C2S H2S3 . . 109.5 ?
    N1S C3S H3S1 . . 109.5 ?
    N1S C3S H3S2 . . 109.5 ?
    H3S1 C3S H3S2 . . 109.5 ?
    N1S C3S H3S3 . . 109.5 ?
    H3S1 C3S H3S3 . . 109.5 ?
    H3S2 C3S H3S3 . . 109.5 ?
data_global
_journal_date_recd_electronic     2008-05-21
_journal_date_accepted     2008-05-29
_journal_name_full     'Acta Crystallographica, Section E'
_journal_year     2008
_journal_volume     64
_journal_issue      7
_journal_page_first     m861
_journal_page_last     m862
_journal_paper_category     QM
_journal_coeditor_code     BG2189
_publ_contact_author_name     'Gyungse Park'
_publ_contact_author_address
;
Department of Chemistry, Kunsan National University, Kusan, Chonbuk 573-701,
Republic of Korea
;
_publ_contact_author_email     parkg@kunsan.ac.kr
_publ_contact_author_fax     '+82-63-469-4572'
_publ_contact_author_phone     '+82-63-469-4571'
_publ_section_title
;\
Poly[bis(<i>N</i>,<i>N</i>-dimethylformamide)tris(\m~4~-trans-stilbene-4,4'-\
dicarboxylato)tricadmium(II)]: a two-dimensional network with an unusual 3^6^
topology
;
loop_
    _publ_author_name
    _publ_author_footnote
    _publ_author_address
    'Lee, Dong-Heon' .
;
Department of Chemistry, Chonbuk National University, Jeonju, Chonbuk 561-756,
Republic of Korea
;
    'Park, Gyungse' .
;
Department of Chemistry, Kunsan National University, Kusan, Chonbuk 573-701,
Republic of Korea
;
