# Supplementary material for: Poly[bis­(N,N-dimethyl­formamide)tris­(μ4-trans-stilbene-4,4′-dicarboxyl­ato)­tricadmium(II)]: a two-dimensional network with an unusual 36 topology
Source: Acta Crystallogr Sect E Struct Rep Online. 2008 Jun 7;64(Pt 7):m861–2. doi: 10.1107/S1600536808016267 (PMC2961861; doi:10.1107/S1600536808016267)
Supplement: Supplementary file 2 [file e-64-0m861-Isup2.hkl]

# 
# h,k,l, Fc-squared, Fo-squared, sigma(Fo-squared) and status flag 
# 
data_I
_shelx_title ' XF006, [Cd3(SDA)3(DMF)2], yellow hexagonal crystal, R-3' 
_shelx_refln_list_code          4 
_shelx_F_calc_maximum      453.79 
_exptl_crystal_F_000      1914.00 
_reflns_d_resolution_high  0.7484 
 
loop_ 
 _symmetry_equiv_pos_as_xyz 
 'x, y, z' 
 '-y, x-y, z' 
 '-x+y, -x, z' 
 'x+2/3, y+1/3, z+1/3' 
 '-y+2/3, x-y+1/3, z+1/3' 
 '-x+y+2/3, -x+1/3, z+1/3' 
 'x+1/3, y+2/3, z+2/3' 
 '-y+1/3, x-y+2/3, z+2/3' 
 '-x+y+1/3, -x+2/3, z+2/3' 
 '-x, -y, -z' 
 'y, -x+y, -z' 
 'x-y, x, -z' 
 '-x+2/3, -y+1/3, -z+1/3' 
 'y+2/3, -x+y+1/3, -z+1/3' 
 'x-y+2/3, x+1/3, -z+1/3' 
 '-x+1/3, -y+2/3, -z+2/3' 
 'y+1/3, -x+y+2/3, -z+2/3' 
 'x-y+1/3, x+2/3, -z+2/3' 
 
_cell_length_a    16.4881 
_cell_length_b    16.4881 
_cell_length_c    16.7919 
_cell_angle_alpha  90.000 
_cell_angle_beta   90.000 
_cell_angle_gamma 120.000 
 
_shelx_F_squared_multiplier     1.000 
 
loop_ 
 _refln_index_h 
 _refln_index_k 
 _refln_index_l 
 _refln_F_squared_calc 
 _refln_F_squared_meas 
 _refln_F_squared_sigma 
 _refln_observed_status 
  -2   4   0    72503.78    68704.52   2854.40 o 
  -4   5   0    67049.84    73492.41   5617.38 o 
  -1   5   0    68236.09    59431.99   1426.35 o 
  -3   6   0    37610.09    47095.74   1704.21 o 
   0   6   0   105176.93   114705.66   6226.69 o 
  -5   7   0    94185.59    98392.70   5708.04 o 
  -2   7   0    95933.49    94712.53   2336.87 o 
  -7   8   0   102502.54   119379.68   9876.02 o 
  -4   8   0   109820.95   118548.94   6464.97 o 
  -1   8   0   122114.99   126089.05   2792.93 o 
  -6   9   0    46927.00    41066.36   2428.17 o 
   0   9   0    43496.59    46286.18   2941.33 o 
  -8  10   0    62015.23    54460.63   1608.58 o 
  -5  10   0    69578.48    70489.68   3297.37 o 
  -2  10   0    37607.82    36721.23    818.77 o 
 -10  11   0    12546.44    13563.67    696.37 o 
  -7  11   0    38864.70    39679.80   3252.05 o 
  -4  11   0    48770.73    46668.56   1228.90 o 
  -1  11   0    27967.38    27828.46    869.91 o 
   0  12   0    18032.50    18561.87    789.04 o 
 -11  13   0    23846.82    24456.63   1801.35 o 
  -8  13   0    40524.00    38355.55   2835.75 o 
  -5  13   0    28008.54    27209.59   1294.12 o 
  -2  13   0     9290.56     9466.48    236.61 o 
 -13  14   0    15938.60    16948.99    950.76 o 
 -10  14   0    15270.71    15648.91   1599.27 o 
  -7  14   0    24528.72    22442.94   1099.30 o 
  -4  14   0    18237.37    17280.20    779.40 o 
  -1  14   0    17413.00    17465.97    678.31 o 
 -12  15   0    11332.76    11426.24    712.69 o 
  -9  15   0    15417.48    13956.85    598.06 o 
  -6  15   0    14726.45    13768.64    527.51 o 
  -3  15   0    13983.16    13474.99    827.79 o 
   0  15   0    12052.84    11703.27    924.13 o 
 -14  16   0     7856.83     8003.76    568.61 o 
 -11  16   0    10078.73     9091.17    832.60 o 
  -8  16   0    11363.57    10479.17    870.36 o 
  -5  16   0     6162.18     5909.72    822.10 o 
  -2  16   0    10340.77     9977.74   1123.78 o 
 -16  17   0     6307.93     7112.33    330.44 o 
 -13  17   0     6576.06     6960.08    395.34 o 
 -10  17   0     7675.03     7599.10    480.87 o 
  -7  17   0     7372.08     6447.84   1234.86 o 
  -4  17   0     9241.45     9553.91    539.15 o 
  -1  17   0     6558.28     7352.15    584.37 o 
 -15  18   0     4137.63     4425.09    234.92 o 
 -12  18   0     5762.25     5818.03    311.68 o 
  -9  18   0     6790.18     5563.38    844.00 o 
  -6  18   0     6176.62     4618.05    626.48 o 
  -3  18   0     7497.81     7516.54    639.82 o 
   0  18   0     3718.07     4422.14    227.81 o 
 -17  19   0     2533.86     2573.03    156.75 o 
 -14  19   0     2508.76     2694.29    178.12 o 
 -11  19   0     5447.52     5667.92    476.59 o 
  -8  19   0     4007.74     4122.70    537.93 o 
  -5  19   0     4409.74     5208.11    489.59 o 
  -2  19   0     3083.15     3250.80    219.71 o 
 -16  20   0     2914.97     3407.99    185.74 o 
 -13  20   0     4468.53     4773.11    190.41 o 
 -10  20   0     4905.16     5222.59    563.55 o 
  -7  20   0     3222.42     3983.31    572.69 o 
  -4  20   0     2810.95     3496.33    379.11 o 
 -15  21   0     2892.76     3103.29    234.27 o 
 -12  21   0     5238.23     5520.28    351.30 o 
  -9  21   0     3456.83     3461.46    258.11 o 
  -6  21   0     2661.14     2499.68    199.70 o 
  -1   1   1    77482.05    66795.20   4733.42 o 
  -3   2   1      386.85      272.34     22.81 o 
   0   2   1    61096.88    71490.80   3340.63 o 
  -5   3   1     2109.91     1679.83    177.35 o 
  -2   3   1    46342.73    58437.16   5483.19 o 
   1   3   1    17624.71    17203.26   2371.91 o 
  -7   4   1     6292.48     5160.84    157.24 o 
  -4   4   1    50122.77    65681.41   2198.31 o 
  -1   4   1    42749.31    52407.02   1544.81 o 
   2   4   1    11345.80    12288.88    668.29 o 
  -9   5   1    41652.64    46769.44   3492.80 o 
  -6   5   1     3782.94     5851.52    203.31 o 
  -3   5   1    48872.13    41656.29   2499.09 o 
   0   5   1    18034.46    24554.58   1605.04 o 
   3   5   1    36049.38    39443.45   5289.56 o 
 -11   6   1    23624.19    21299.56   1280.65 o 
  -8   6   1    24131.82    28064.93   1035.70 o 
  -5   6   1    18519.78    18778.83   1310.09 o 
  -2   6   1    40999.33    42052.94   1264.63 o 
   1   6   1    18724.79    20475.88   1662.41 o 
   4   6   1    26366.32    24813.40    736.47 o 
 -13   7   1     5157.61     5304.50    148.79 o 
 -10   7   1     8333.65     7554.92    228.52 o 
  -7   7   1     9269.31    11367.80    467.28 o 
  -4   7   1    19541.91    20128.42   2896.60 o 
  -1   7   1    30762.79    37417.52   1304.87 o 
   2   7   1    24415.79    25545.73    900.11 o 
   5   7   1    13846.04    13134.28    453.85 o 
 -15   8   1     4978.12     5207.52    723.53 o 
 -12   8   1     8546.54     8793.57    417.56 o 
  -9   8   1    14299.91    14646.86    556.96 o 
  -6   8   1    27461.48    25954.14   2578.00 o 
  -3   8   1    26801.64    26818.10    791.58 o 
   0   8   1    23147.02    26712.80   1882.51 o 
   3   8   1     6868.63     7429.74    818.88 o 
   6   8   1     7547.49     7151.49    472.70 o 
 -17   9   1     2169.20     1966.18    286.85 o 
 -14   9   1     4418.49     4006.55    116.82 o 
 -11   9   1     7490.91     8043.89    281.92 o 
  -8   9   1    15137.95    19887.50   2079.19 o 
  -5   9   1     9966.09     8397.59    703.92 o 
  -2   9   1     6967.81     7203.94    255.22 o 
   1   9   1     8325.57     6860.28    570.00 o 
   4   9   1     8444.32     7854.57    344.96 o 
   7   9   1     2888.71     2808.56    142.57 o 
 -19  10   1     1227.68     1208.82    227.51 o 
 -16  10   1      628.40      543.20     58.57 o 
 -13  10   1     2698.43     2535.82     79.75 o 
 -10  10   1     9352.14     9564.65    689.25 o 
  -7  10   1    10972.74    13036.19   1714.88 o 
  -4  10   1    12533.31    13262.34   1377.55 o 
  -1  10   1     4068.01     4533.15    261.32 o 
   2  10   1      569.19      447.56     42.74 o 
   5  10   1     3811.17     3942.21    156.85 o 
   8  10   1     2539.38     2437.34    247.61 o 
 -21  11   1     1437.09     1578.90    115.15 o 
 -18  11   1     1809.89     1634.90    273.73 o 
 -15  11   1     2593.28     2609.03    131.49 o 
 -12  11   1     1735.04     1893.68     87.46 o 
  -9  11   1     7597.21     7245.97    257.95 o 
  -6  11   1    10664.28    11345.24    751.71 o 
  -3  11   1    11022.98     9773.79    264.80 o 
   0  11   1      948.49     1180.06     57.66 o 
   3  11   1     4162.15     4147.40    218.62 o 
   6  11   1     2838.78     2783.97    118.95 o 
   9  11   1     1505.65     1468.98     86.86 o 
 -20  12   1     1052.77     1153.00     97.68 o 
 -17  12   1     2624.69     2949.25    417.97 o 
 -14  12   1     6299.32     6744.02    191.22 o 
 -11  12   1    11570.05    12354.55   1019.26 o 
  -8  12   1    13249.72    15024.95   2010.68 o 
  -5  12   1    15701.29    16476.92    956.28 o 
  -2  12   1     7251.17     7045.17    255.74 o 
   1  12   1     7290.64     7828.38    415.93 o 
   4  12   1     5105.49     5246.01    245.29 o 
   7  12   1     1476.56     1572.96    128.19 o 
 -19  13   1     1227.48     1392.53    138.07 o 
 -16  13   1     2985.82     2946.58    125.58 o 
 -13  13   1     9368.00    10477.50    416.91 o 
 -10  13   1    10488.99    12823.27   1402.63 o 
  -7  13   1    12605.15    13678.33   2283.23 o 
  -4  13   1     9169.63     8813.07    381.69 o 
  -1  13   1     1775.41     1887.10     91.19 o 
   2  13   1     3558.09     3357.60    145.58 o 
   5  13   1     1795.84     1963.05    121.32 o 
   8  13   1     1517.55     1856.56    166.20 o 
 -21  14   1     1051.37     1434.38    112.90 o 
 -18  14   1     2990.92     3024.23    329.68 o 
 -15  14   1     3446.26     3697.85    186.28 o 
 -12  14   1     3014.66     2575.11    135.49 o 
  -9  14   1     3575.56     2969.10    146.98 o 
  -6  14   1     8038.06     6666.99    307.11 o 
  -3  14   1     2906.06     2791.94    114.56 o 
   0  14   1     4834.60     5423.16    207.95 o 
   3  14   1     1840.83     1960.49    129.48 o 
   6  14   1      474.65      508.14     75.31 o 
 -20  15   1     1022.19      990.81     92.50 o 
 -17  15   1     3029.80     2933.76    338.93 o 
 -14  15   1     3186.82     3339.34    172.00 o 
 -11  15   1     1219.40     1177.54     80.26 o 
  -8  15   1     3187.70     3315.56    294.60 o 
  -5  15   1     5022.20     5139.02    322.58 o 
  -2  15   1     3831.37     4363.40    181.28 o 
   1  15   1     4087.25     4607.92    225.73 o 
   4  15   1      534.29      663.66     83.93 o 
 -19  16   1     1243.14     1379.27    123.90 o 
 -16  16   1     1986.96     2343.34    138.69 o 
 -13  16   1     2563.38     3126.06    411.85 o 
 -10  16   1     1893.67     1745.82    259.15 o 
  -7  16   1     3270.58     2938.22    282.84 o 
  -4  16   1     1924.81     2092.26    350.12 o 
  -1  16   1     3484.71     3490.27    374.68 o 
   2  16   1     1746.30     2014.59    151.81 o 
 -18  17   1     1436.08     1695.82    119.56 o 
 -15  17   1     1278.71     1440.48    104.62 o 
 -12  17   1     1162.21     1365.36     93.66 o 
  -9  17   1     2279.15     1968.03    110.65 o 
  -6  17   1     2195.71     1961.50    112.27 o 
  -3  17   1     3237.31     3155.43    240.18 o 
   0  17   1     2182.92     2307.41    206.72 o 
 -17  18   1     1560.90     1920.70    127.88 o 
 -14  18   1     1042.01     1114.25     76.72 o 
 -11  18   1     1294.47     1308.25    129.14 o 
  -8  18   1     1879.24     1644.60    210.10 o 
  -5  18   1     1655.65     1453.99    134.34 o 
  -2  18   1     1758.25     2087.38    122.78 o 
   1  18   1      584.03      816.62    141.94 o 
 -19  19   1      683.92      682.84    123.26 o 
 -16  19   1      839.52      919.05    128.41 o 
 -13  19   1     1463.68     1509.30     85.42 o 
 -10  19   1     2171.79     2361.88    278.48 o 
  -7  19   1     1184.22     1176.88    208.13 o 
  -4  19   1     1522.55     1651.68    110.19 o 
  -1  19   1      913.01     1084.82    157.40 o 
 -15  20   1     1290.83     1442.36    106.68 o 
 -12  20   1     2802.35     3069.70    163.72 o 
  -9  20   1     1672.72     1604.34    170.82 o 
  -6  20   1     1082.61     1103.29    123.90 o 
  -3  20   1      820.18      834.29     94.89 o 
 -14  21   1     1481.68     1714.02    116.67 o 
 -11  21   1     2099.83     2648.39    305.68 o 
  -8  21   1      842.77     1035.96    279.04 o 
   0   1   2    11785.64    12502.21    808.27 o 
  -2   2   2      176.96       58.35     13.41 o 
   1   2   2    22622.97    36424.15   1523.62 o 
  -4   3   2   131833.81   133416.41  13580.70 o 
  -1   3   2       31.60        4.81      9.52 o 
   2   3   2     7820.54     8164.87    679.19 o 
  -6   4   2    12530.95    15801.63    542.29 o 
  -3   4   2      370.13      430.67     41.44 o 
   0   4   2     3562.77     3012.46    136.90 o 
   3   4   2    27299.34    27976.24   3959.85 o 
  -8   5   2       61.64       64.85     13.01 o 
  -5   5   2    12643.22    14224.23    316.27 o 
  -2   5   2      250.75     1007.67     74.46 o 
   1   5   2     1584.71     2471.71    113.59 o 
   4   5   2     2768.04     2866.92    204.92 o 
 -10   6   2      557.26      630.62     40.35 o 
  -7   6   2    41829.36    57055.82   1994.78 o 
  -4   6   2     5734.70     3466.20    197.17 o 
  -1   6   2      667.72     1029.11     77.39 o 
   2   6   2      105.14      113.50     13.86 o 
   5   6   2       42.29       27.08     17.23 o 
 -12   7   2      370.58      588.32     42.32 o 
  -9   7   2     4833.45     4689.64    209.08 o 
  -6   7   2    18838.69    16932.73    581.40 o 
  -3   7   2     5490.06     4654.61    126.82 o 
   0   7   2     9241.75    11501.65    911.72 o 
   3   7   2      187.35      229.52     16.92 o 
   6   7   2     1259.43     1329.35    104.50 o 
 -14   8   2     1566.52     2032.12     90.09 o 
 -11   8   2      605.08      567.57     35.62 o 
  -8   8   2     6085.97     6068.24    229.59 o 
  -5   8   2     1869.75     1169.41    153.53 o 
  -2   8   2     2172.67     2338.51     69.80 o 
   1   8   2     3366.72     3201.24    161.11 o 
   4   8   2      653.40      914.84     47.64 o 
   7   8   2      276.73      236.78     28.47 o 
 -16   9   2     2177.43     1986.69    140.96 o 
 -13   9   2     1575.84     1241.75     59.57 o 
 -10   9   2     1457.42     1328.85     54.93 o 
  -7   9   2     2425.33     1728.13    172.57 o 
  -4   9   2    14783.93    12159.86    989.64 o 
  -1   9   2    11852.19    13919.58    493.82 o 
   2   9   2     5722.36     5925.76    246.14 o 
   5   9   2      685.09      898.08     57.91 o 
   8   9   2      250.91      181.40     38.96 o 
 -18  10   2      165.38      201.40     35.88 o 
 -15  10   2      863.71      809.94     39.20 o 
 -12  10   2     1114.37     1090.47     60.22 o 
  -9  10   2      321.91      461.00     34.54 o 
  -6  10   2     1856.30     1731.78    171.76 o 
  -3  10   2     3828.93     4111.43    116.13 o 
   0  10   2      925.18     1058.36     78.30 o 
   3  10   2      974.33      847.67     44.50 o 
   6  10   2      346.43      446.86     51.96 o 
   9  10   2       94.31       92.09     35.35 o 
 -20  11   2       38.77       31.99     61.84 o 
 -17  11   2      628.97      529.53     88.25 o 
 -14  11   2      655.50      828.44     47.12 o 
 -11  11   2     1545.77     1600.11    125.11 o 
  -8  11   2     1527.11     1255.14    117.95 o 
  -5  11   2       95.21       68.15     14.88 o 
  -2  11   2     2066.16     2012.36     87.08 o 
   1  11   2     4171.05     4415.35    187.28 o 
   4  11   2       20.29        3.57     25.17 o 
   7  11   2        8.44        2.53     32.85 o 
  10  11   2        4.96        0.00     64.20 o 
 -19  12   2       90.02      101.64     46.35 o 
 -16  12   2      457.75      449.11     41.37 o 
 -13  12   2      405.54      421.28     38.91 o 
 -10  12   2     2400.52     2405.35    193.46 o 
  -7  12   2       26.12       44.19     17.14 o 
  -4  12   2      646.66      455.74     48.78 o 
  -1  12   2     2501.34     2291.44    334.66 o 
   2  12   2      174.28      177.03     41.07 o 
   5  12   2        5.14        0.00     40.13 o 
   8  12   2       44.38       93.31     48.54 o 
 -21  13   2        1.72        0.00     49.43 o 
 -18  13   2       43.88       43.13     42.91 o 
 -15  13   2      158.20      125.31     25.69 o 
 -12  13   2      142.79       58.34     30.37 o 
  -9  13   2      325.35      230.32     28.59 o 
  -6  13   2       63.64        0.00     22.17 o 
  -3  13   2       27.05       26.48     21.39 o 
   0  13   2      135.52      118.26     35.48 o 
   3  13   2        8.31        0.00     33.18 o 
   6  13   2      164.29      182.76     52.17 o 
 -20  14   2        2.40       41.66     65.71 o 
 -17  14   2       27.48        0.00     31.64 o 
 -14  14   2      481.23      600.85     57.43 o 
 -11  14   2     4227.75     5309.43   1024.37 o 
  -8  14   2     3086.47     3539.93    847.43 o 
  -5  14   2       99.27      126.15     25.23 o 
  -2  14   2     2206.46     2548.04    115.96 o 
   1  14   2      179.66      216.96     40.02 o 
   4  14   2       33.71       55.13     48.57 o 
   7  14   2       32.82       20.18     66.78 o 
 -19  15   2       29.86       39.91     49.16 o 
 -16  15   2      223.66      255.90     40.06 o 
 -13  15   2       25.84        0.00     31.55 o 
 -10  15   2     1826.81     1508.58    213.25 o 
  -7  15   2      723.37      498.44     48.06 o 
  -4  15   2      886.34      633.08     79.63 o 
  -1  15   2      222.54      220.59     41.13 o 
   2  15   2       10.78        0.00     36.81 o 
   5  15   2      282.61      333.10     67.35 o 
 -18  16   2       46.37        0.00     48.96 o 
 -15  16   2      394.08      208.49     42.35 o 
 -12  16   2     1226.16      966.67     77.96 o 
  -9  16   2      924.23      911.30    124.81 o 
  -6  16   2        2.36        0.00     24.83 o 
  -3  16   2      321.74      314.00     49.54 o 
   0  16   2        5.82        0.00     37.74 o 
   3  16   2      169.08      155.79     59.05 o 
 -17  17   2       32.73       33.64     48.85 o 
 -14  17   2      189.27      207.41     41.34 o 
 -11  17   2     1306.37     1260.55    117.80 o 
  -8  17   2       16.69        0.00     28.41 o 
  -5  17   2       41.26       24.01     26.46 o 
  -2  17   2       20.31       62.64     47.16 o 
   1  17   2        0.73        0.00     69.57 o 
 -19  18   2       12.42        0.00     67.64 o 
 -16  18   2       10.47        0.00     48.12 o 
 -13  18   2       18.37        0.00     41.86 o 
 -10  18   2      164.87      145.83     36.07 o 
  -7  18   2       26.88        0.32     31.75 o 
  -4  18   2      142.03      150.96     41.50 o 
  -1  18   2        3.97        0.00     42.18 o 
 -18  19   2       31.19        6.44     73.87 o 
 -15  19   2       63.74       20.28     46.74 o 
 -12  19   2       48.62        0.00     35.74 o 
  -9  19   2        4.08        0.00     37.12 o 
  -6  19   2      113.01      107.93     36.12 o 
  -3  19   2       47.05       65.39     45.85 o 
 -14  20   2       75.21      104.82     43.26 o 
 -11  20   2       64.03       35.34     40.68 o 
  -8  20   2        0.34        0.00     35.03 o 
  -5  20   2       12.79       14.35     42.35 o 
 -13  21   2        8.30        0.00     49.66 o 
 -10  21   2       11.69        0.00     48.31 o 
  -7  21   2       85.10       31.78     59.70 o 
   0   0   3    10301.99     8737.60    527.59 o 
   1   1   3   148280.70   132538.39   8123.23 o 
  -1   2   3     8571.31     8606.68    255.60 o 
   2   2   3    22269.61    25929.90   1013.00 o 
  -3   3   3     1218.46      784.99     48.10 o 
   0   3   3    10109.11    15645.06    922.48 o 
  -5   4   3     9999.70    12045.49    495.05 o 
  -2   4   3     5233.16     4854.37    336.22 o 
   1   4   3     7877.61     7968.07    503.94 o 
   4   4   3      750.42      645.54     30.90 o 
  -7   5   3    14097.00    17402.44    553.71 o 
  -4   5   3     7426.24     6476.39    251.44 o 
  -1   5   3     2306.13     2408.98    183.86 o 
   2   5   3     4173.94     7364.16    312.48 o 
   5   5   3     1443.56     1519.25     69.21 o 
  -9   6   3      297.43      760.59     42.94 o 
   0   6   3      394.04      356.15     40.16 o 
   3   6   3       54.74       19.76     28.77 o 
   6   6   3      270.83      328.81     26.30 o 
 -11   7   3      126.77      166.56     15.23 o 
  -8   7   3    10151.72     8374.20    269.50 o 
  -5   7   3      597.68      768.96     56.63 o 
  -2   7   3      899.32     1312.71     94.24 o 
   1   7   3     1236.54     1268.71     56.20 o 
   4   7   3       77.09       45.91     17.14 o 
   7   7   3      551.67      738.63     48.43 o 
 -13   8   3      319.35      347.31     23.88 o 
 -10   8   3       46.43      161.12     15.11 o 
  -7   8   3     5188.31     6368.63    420.28 o 
  -4   8   3      673.52     1363.20     89.92 o 
  -1   8   3     7823.00     7610.14    551.79 o 
   2   8   3     1844.43     2363.27    124.15 o 
   5   8   3      936.82      709.11     85.30 o 
   8   8   3      448.82      453.97     43.59 o 
 -15   9   3      377.52      294.64     35.46 o 
 -12   9   3       94.75      151.81     16.92 o 
  -9   9   3      225.53      356.04     46.27 o 
  -6   9   3      142.02      225.78     26.54 o 
  -3   9   3     1998.44     2566.46    161.26 o 
   0   9   3     5394.89     5871.38    368.05 o 
   3   9   3      485.54      566.65     40.09 o 
   6   9   3        4.91       19.84     21.90 o 
   9   9   3       56.44       87.32     36.96 o 
 -17  10   3      553.69      432.76     58.78 o 
 -14  10   3       37.02       86.78     18.82 o 
 -11  10   3       95.85       58.91     16.80 o 
  -8  10   3       18.68       30.54     14.86 o 
  -5  10   3      952.29      576.07     39.14 o 
  -2  10   3      246.76      278.50     24.17 o 
   1  10   3       26.73       47.24     19.64 o 
   4  10   3       23.65        0.00     20.16 o 
   7  10   3        3.82        0.00     30.26 o 
  10  10   3        1.31        0.00     65.49 o 
 -19  11   3        9.79       10.29     44.38 o 
 -16  11   3      335.74      489.43     55.33 o 
 -13  11   3      318.23      265.37     23.72 o 
 -10  11   3       12.76       22.42     17.06 o 
  -7  11   3       11.05       80.81     18.42 o 
  -4  11   3      792.17      854.63     75.10 o 
  -1  11   3      134.95      100.45     28.37 o 
   2  11   3        3.01       36.67     21.73 o 
   5  11   3       96.56       85.14     28.03 o 
   8  11   3       15.42       37.56     39.52 o 
 -21  12   3        0.40        0.00     63.77 o 
 -18  12   3       63.47       98.99     59.91 o 
 -15  12   3       17.39        0.00     23.51 o 
 -12  12   3       59.65       67.56     20.12 o 
  -9  12   3     2115.50     2204.11    127.69 o 
  -6  12   3      336.76      288.96     38.33 o 
   0  12   3      859.60      962.23     79.26 o 
   3  12   3       46.46      143.36     35.63 o 
   6  12   3       85.57      136.04     62.92 o 
 -20  13   3       10.55        0.00     46.46 o 
 -17  13   3      208.41      183.91     37.88 o 
 -14  13   3       57.30       84.57     24.18 o 
 -11  13   3      762.53      954.64     71.81 o 
  -8  13   3     1563.67     1458.77    151.65 o 
  -5  13   3      433.73      530.38     45.68 o 
  -2  13   3      159.07      172.12     32.43 o 
   1  13   3      100.55      151.70     37.13 o 
   4  13   3        1.09        0.00     35.04 o 
   7  13   3       50.54      118.28     52.59 o 
 -19  14   3        2.23        0.00     44.33 o 
 -16  14   3       14.09        0.00     24.73 o 
 -13  14   3      142.52      119.87     30.15 o 
 -10  14   3     2813.96     2936.09    350.16 o 
  -7  14   3     1755.76     1817.85    208.96 o 
  -4  14   3        0.47        2.17     21.26 o 
  -1  14   3      157.76      140.33     36.22 o 
   2  14   3       36.15       23.12     37.43 o 
   5  14   3        5.78        0.00     53.04 o 
 -21  15   3       13.23       22.33     70.65 o 
 -18  15   3       42.72       66.27     44.94 o 
 -15  15   3      278.54      305.22     37.09 o 
 -12  15   3      548.54      539.62     88.25 o 
  -9  15   3      195.42      175.29     27.73 o 
  -6  15   3       18.74        4.57     24.09 o 
  -3  15   3      794.47      623.12    187.35 o 
   0  15   3       60.59       40.64     37.73 o 
   3  15   3       24.07        0.00     51.79 o 
   6  15   3        5.54        0.00     71.93 o 
 -20  16   3        1.65        0.00     76.44 o 
 -17  16   3       59.18       72.35     49.82 o 
 -14  16   3        0.70        9.39     34.76 o 
 -11  16   3      617.66      688.88     88.12 o 
  -8  16   3        5.60        0.00     24.69 o 
  -5  16   3      185.24      150.98     28.57 o 
  -2  16   3       84.01       95.43     39.04 o 
   1  16   3        9.96       13.21     40.33 o 
   4  16   3      143.60      196.26     88.47 o 
 -19  17   3        8.71        0.00     76.44 o 
 -16  17   3        5.15        0.00     37.66 o 
 -13  17   3        0.79       15.56     34.21 o 
 -10  17   3      277.18      313.49     56.99 o 
  -7  17   3      640.47      661.80     63.54 o 
  -4  17   3       14.68       18.33     34.97 o 
  -1  17   3       22.58        0.00     38.92 o 
   2  17   3        7.11        0.00     57.45 o 
 -18  18   3       18.84        0.00     54.54 o 
 -15  18   3       16.23       60.74     46.83 o 
 -12  18   3       34.84        0.00     32.91 o 
  -9  18   3       76.26       52.74     37.70 o 
  -6  18   3       13.89       24.71     29.32 o 
  -3  18   3       83.46      129.04     44.28 o 
   0  18   3       49.76       35.59     47.11 o 
 -17  19   3        0.03        0.00     49.04 o 
 -14  19   3       59.91       37.74     39.66 o 
 -11  19   3       19.58        0.00     36.19 o 
  -8  19   3      141.66      118.51     37.09 o 
  -5  19   3       56.92       17.78     40.25 o 
  -2  19   3        2.14        0.00     43.90 o 
 -16  20   3       74.94       27.99     57.54 o 
 -13  20   3       26.31        0.00     39.15 o 
 -10  20   3       14.88        0.00     40.49 o 
  -7  20   3        1.05       27.96     37.14 o 
  -4  20   3        8.34        0.00     47.68 o 
 -15  21   3        1.36        0.00     88.68 o 
 -12  21   3       61.36       17.61     61.84 o 
  -9  21   3       31.92       20.05     55.08 o 
  -1   1   4     6777.93     7411.68    316.64 o 
  -3   2   4     7833.51     5364.57    203.81 o 
   0   2   4    95679.84   112716.05   5141.25 o 
  -5   3   4   111217.07   120037.22  10649.87 o 
  -2   3   4    41921.14    46707.16   1943.79 o 
   1   3   4    82800.88    76295.49   4530.81 o 
  -7   4   4    40007.71    38877.05   1812.31 o 
  -4   4   4    21695.78    18601.53    548.58 o 
  -1   4   4    25745.34    31306.21   2460.32 o 
   2   4   4    58300.70    83751.58   2452.92 o 
  -9   5   4    13066.62    15909.35    867.46 o 
  -6   5   4     9674.08    10536.14    584.67 o 
  -3   5   4    16657.88    13963.69    416.06 o 
   0   5   4    68916.60    82143.64   5364.94 o 
   3   5   4    16183.43    18578.07    776.63 o 
 -11   6   4     6494.00     6817.54    426.54 o 
  -8   6   4    25575.97    24817.81   1038.18 o 
  -5   6   4    11026.82     9195.78    638.93 o 
  -2   6   4    50008.85    52100.30   7197.60 o 
   1   6   4    24326.05    26300.32   4684.99 o 
   4   6   4     7374.79     7550.89    459.95 o 
 -13   7   4     7009.40     7018.71    272.95 o 
 -10   7   4    22431.34    23967.99    713.07 o 
  -7   7   4    22194.32    23149.87    628.94 o 
  -4   7   4    13807.10    17793.68   1810.74 o 
  -1   7   4    51966.09    62753.20   3076.40 o 
   2   7   4    14494.89    17450.88    519.41 o 
   5   7   4     9181.46     9129.92    679.32 o 
 -15   8   4     7268.70     7176.52    262.55 o 
 -12   8   4    11962.18    12569.79    837.02 o 
  -9   8   4    23780.39    24864.85   1070.03 o 
  -6   8   4    23212.09    19847.08    590.28 o 
  -3   8   4    38500.02    37390.99   1635.11 o 
   0   8   4    17234.15    18041.95   1678.66 o 
   3   8   4    10597.18    12644.09    890.45 o 
   6   8   4     6017.63     6145.96    807.94 o 
 -17   9   4     1970.85     2347.67    106.68 o 
 -14   9   4     3531.54     3430.95    148.58 o 
 -11   9   4    22547.72    22834.24    959.68 o 
  -8   9   4    16213.55    18356.12   1843.13 o 
  -5   9   4    22848.65    24536.87   3232.67 o 
  -2   9   4    17218.73    18463.27   1321.55 o 
   1   9   4    10018.91    10088.27   1151.18 o 
   4   9   4     9925.70    11380.88    660.80 o 
   7   9   4     6364.23     5849.05    384.58 o 
 -19  10   4     2049.56     2420.66    196.91 o 
 -16  10   4     3650.32     3074.20    131.42 o 
 -13  10   4    13707.36    13168.01    398.75 o 
 -10  10   4    22042.62    22805.50    643.98 o 
  -7  10   4    21558.76    24160.85   4218.64 o 
  -4  10   4    17432.76    18396.69   4391.03 o 
  -1  10   4    17104.24    20877.94    883.23 o 
   2  10   4    14000.16    13577.84   1311.57 o 
   5  10   4    11228.34    11865.11    828.81 o 
   8  10   4     3301.54     3149.39    428.50 o 
 -21  11   4     1034.31     1278.22    104.04 o 
 -18  11   4     2441.12     2507.79    138.73 o 
 -15  11   4     7048.08     7512.54    447.61 o 
 -12  11   4     9353.92     9204.21    283.80 o 
  -9  11   4    12717.36    12741.18   1173.82 o 
  -6  11   4    14828.55    14154.33    425.71 o 
  -3  11   4    10081.18     9534.18    335.33 o 
   0  11   4    13683.58    14830.65   1376.39 o 
   3  11   4    10513.99    11222.90   2771.64 o 
   6  11   4     4912.14     4321.62    730.73 o 
   9  11   4     1509.29     1545.42    152.67 o 
 -20  12   4     1890.87     1958.72    123.76 o 
 -17  12   4     1847.02     1884.32    134.64 o 
 -14  12   4     8764.66     8240.38    265.38 o 
 -11  12   4    12981.19    11742.34    362.34 o 
  -8  12   4    16606.59    17109.84   2878.86 o 
  -5  12   4     9474.46     9371.74   1620.92 o 
  -2  12   4     7347.67     6695.40    920.12 o 
   1  12   4     4118.86     4592.74    325.01 o 
   4  12   4     4910.07     4936.31    232.82 o 
   7  12   4     2286.65     2749.41    310.39 o 
 -19  13   4     2125.16     2408.58    153.32 o 
 -16  13   4     3440.08     2533.39    191.97 o 
 -13  13   4     4249.98     3666.32    188.17 o 
 -10  13   4     4392.69     4837.07    557.50 o 
  -7  13   4     3610.96     3326.56    392.31 o 
  -4  13   4     2291.40     2301.39    199.73 o 
  -1  13   4     5899.10     6485.31    571.87 o 
   2  13   4     3809.13     4215.94    169.00 o 
   5  13   4     2814.58     2881.77    403.26 o 
 -21  14   4     1417.05     1742.54    118.06 o 
 -18  14   4     2106.02     1977.63    230.68 o 
 -15  14   4     4318.14     4352.59    186.71 o 
 -12  14   4     1641.53     1507.93     77.65 o 
  -9  14   4     4069.53     3241.54    127.49 o 
  -6  14   4     4469.11     3934.46    160.61 o 
  -3  14   4     7340.91     6793.50    306.47 o 
   0  14   4     3987.94     4041.89    284.08 o 
   3  14   4     2533.08     3014.28    133.85 o 
   6  14   4     1305.32     1476.25    112.98 o 
 -20  15   4     1228.38     1241.02    101.26 o 
 -17  15   4     1881.12     1789.74    342.39 o 
 -14  15   4     3652.22     4024.15    275.59 o 
 -11  15   4     6238.77     6392.04   1030.30 o 
  -8  15   4    10513.00    11228.09   1201.17 o 
  -5  15   4     9715.09    10042.55   1532.50 o 
  -2  15   4     3982.63     4243.85    492.58 o 
   1  15   4     2140.81     2522.73    454.05 o 
   4  15   4     2185.33     2988.97    317.91 o 
 -19  16   4     1501.02     1749.20    170.71 o 
 -16  16   4     2360.71     2713.93    193.00 o 
 -13  16   4     3704.61     4207.48    625.83 o 
 -10  16   4     5410.56     5437.63    515.71 o 
  -7  16   4     6794.97     6231.54    608.18 o 
  -4  16   4     6098.59     6245.55    918.04 o 
  -1  16   4     3320.09     3996.25    413.27 o 
   2  16   4     1993.22     2359.65    119.00 o 
 -18  17   4     1773.10     1810.05    118.65 o 
 -15  17   4     3355.94     3478.49    235.41 o 
 -12  17   4     2498.99     2292.74    125.87 o 
  -9  17   4     4380.18     3971.95    155.88 o 
  -6  17   4     6754.53     5984.68    223.00 o 
  -3  17   4     2901.69     2887.01    209.36 o 
   0  17   4     1587.23     1898.64    127.80 o 
 -17  18   4     1386.08     1708.97    115.52 o 
 -14  18   4     3006.81     3691.74    328.75 o 
 -11  18   4     2785.88     3027.56    484.08 o 
  -8  18   4     5307.90     5421.59    370.36 o 
  -5  18   4     2529.83     2958.55    440.38 o 
  -2  18   4     1389.55     1976.74    225.71 o 
   1  18   4     1338.56     1862.36    187.25 o 
 -16  19   4     1840.01     1884.12    124.73 o 
 -13  19   4     1902.32     2147.97    205.04 o 
 -10  19   4     1963.18     2069.83    272.05 o 
  -7  19   4     2594.09     2941.32    260.73 o 
  -4  19   4     1059.43     1316.94    179.52 o 
  -1  19   4     1545.58     2242.65    203.35 o 
 -15  20   4     2370.59     2541.43    381.68 o 
 -12  20   4      951.44     1018.36     85.45 o 
  -9  20   4     1790.22     1659.54    105.00 o 
  -6  20   4      905.28      958.77     87.65 o 
 -14  21   4      867.40      977.24    166.42 o 
 -11  21   4      512.08      595.36    151.39 o 
  -8  21   4      824.69      800.95    111.23 o 
   0   1   5    83493.82    93875.66   4116.06 o 
  -2   2   5    71289.25    77068.89   3375.54 o 
   1   2   5   205927.16   201286.11   6827.08 o 
  -4   3   5    67716.52    68779.43   5890.80 o 
  -1   3   5    60993.81    70431.48   3483.65 o 
   2   3   5    64993.49    66194.52   6028.01 o 
  -6   4   5   162884.19   171266.13   4489.36 o 
  -3   4   5   111176.45   123725.34   5177.58 o 
   0   4   5    99172.41   110705.34   7790.65 o 
   3   4   5    39959.26    38534.07   3269.55 o 
  -8   5   5    28955.66    25562.10   1079.61 o 
  -5   5   5    26466.16    28261.81   1010.26 o 
  -2   5   5    60429.08    72531.77   6348.59 o 
   1   5   5   131762.06   147430.89   7719.33 o 
   4   5   5    31782.91    32341.37   1330.25 o 
 -10   6   5    21426.57    20851.28    995.67 o 
  -7   6   5    62677.34    59120.92   3560.59 o 
  -4   6   5    40773.36    43336.66   1476.87 o 
  -1   6   5    82232.27    86139.59   8407.48 o 
   2   6   5    38528.19    35932.00   3791.47 o 
   5   6   5    14749.11    13729.23    833.37 o 
 -12   7   5    16107.74    16433.16    889.36 o 
  -9   7   5    64228.19    66244.59   1954.89 o 
  -6   7   5    59901.23    69740.33   3948.50 o 
  -3   7   5    91748.72    87688.53   4479.71 o 
   0   7   5    64892.85    70281.86   5756.52 o 
   3   7   5    24502.17    25550.79   1770.33 o 
   6   7   5    19121.41    21026.22   2410.52 o 
 -14   8   5     9938.94     8835.21    384.01 o 
 -11   8   5    37220.96    36795.65   1513.95 o 
  -8   8   5    58465.98    57638.46   1386.21 o 
  -5   8   5    42455.22    45653.43   4268.59 o 
  -2   8   5    95174.17   111136.05   8097.36 o 
   1   8   5    36658.29    44380.11   1304.57 o 
   4   8   5    20813.32    22412.26   1621.84 o 
   7   8   5    17284.64    16848.83    702.32 o 
 -16   9   5    11005.35    10132.74    402.25 o 
 -13   9   5    14147.05    15715.28    593.07 o 
 -10   9   5    46369.64    50286.19   2099.21 o 
  -7   9   5    34417.59    35233.43   4224.04 o 
  -4   9   5    33012.22    33878.41   6510.72 o 
  -1   9   5    50713.80    46541.91  10462.43 o 
   2   9   5    29158.57    28485.07   2225.18 o 
   5   9   5    16142.27    16492.15   2668.78 o 
   8   9   5     7098.26     7120.14    324.07 o 
 -18  10   5     6114.30     5835.08    221.73 o 
 -15  10   5    13271.66    12250.09    800.62 o 
 -12  10   5    23395.31    21300.63    698.99 o 
  -9  10   5    27740.11    24009.34    715.98 o 
  -6  10   5    24487.74    20156.12    601.98 o 
  -3  10   5    41686.26    41435.91   2474.34 o 
   0  10   5    27063.92    27984.90   3400.32 o 
   3  10   5    23636.79    26600.34   6097.38 o 
   6  10   5    14246.92    12633.12    556.04 o 
   9  10   5     3831.32     4385.23    309.86 o 
 -20  11   5     3170.09     3484.22    260.04 o 
 -17  11   5     6647.55     5978.90    341.40 o 
 -14  11   5    14582.33    13477.09    409.87 o 
 -11  11   5    35739.47    33985.64    822.80 o 
  -8  11   5    22142.70    22188.22   3890.20 o 
  -5  11   5    20881.73    20777.24   3497.96 o 
  -2  11   5    17457.21    16709.42   2147.20 o 
   1  11   5    13665.02    13823.49   1180.15 o 
   4  11   5    14231.52    14463.35    737.56 o 
   7  11   5     5664.63     4773.41   1153.64 o 
 -19  12   5     4822.27     5228.26    317.26 o 
 -16  12   5     7620.62     7670.64    764.23 o 
 -13  12   5    14598.44    14384.24    436.03 o 
 -10  12   5    24093.13    25336.94   3407.34 o 
  -7  12   5    19468.68    20279.94   3363.99 o 
  -4  12   5    17743.39    17490.69   3426.88 o 
  -1  12   5    20709.92    21125.49   5052.83 o 
   2  12   5    10960.07    10564.21    376.20 o 
   5  12   5     6371.06     6029.84    512.24 o 
   8  12   5     2353.26     2274.21    197.98 o 
 -21  13   5     2484.74     2613.77    150.58 o 
 -18  13   5     5030.37     4790.24    500.11 o 
 -15  13   5     9140.35     8965.28    403.62 o 
 -12  13   5     5579.58     4861.10    228.89 o 
  -9  13   5     8602.69     7088.37    222.09 o 
  -6  13   5     9669.42     7764.54    277.33 o 
  -3  13   5    12995.70    12092.55    744.47 o 
   0  13   5     9189.64    10205.66    722.04 o 
   3  13   5     7982.07     7437.20    907.45 o 
   6  13   5     3875.46     3980.98    398.00 o 
 -20  14   5     2640.50     2464.89    197.77 o 
 -17  14   5     5219.83     4768.60    470.90 o 
 -14  14   5    10469.80    11155.58   1135.60 o 
 -11  14   5    16130.77    16013.10   2677.91 o 
  -8  14   5    17170.59    17902.24   4864.72 o 
  -5  14   5    12412.58    11781.16   1379.80 o 
  -2  14   5    13062.65    13608.06   1583.35 o 
   1  14   5     6794.48     7941.34    538.12 o 
   4  14   5     5285.48     5409.85    275.36 o 
 -19  15   5     3027.22     2838.25    437.94 o 
 -16  15   5     4965.30     5248.55    298.96 o 
 -13  15   5     6946.83     7212.36    616.49 o 
 -10  15   5    19911.25    20557.32   2535.68 o 
  -7  15   5    20463.34    21443.47   2749.81 o 
  -4  15   5    19074.26    21074.54   4193.04 o 
  -1  15   5     9556.17    11083.53   2101.14 o 
   2  15   5     4360.71     4783.74    533.39 o 
   5  15   5     3048.77     3527.38    264.76 o 
 -18  16   5     3964.95     4355.26    307.60 o 
 -15  16   5     5490.47     6111.59    231.95 o 
 -12  16   5     7175.86     7107.76    319.02 o 
  -9  16   5    13199.94    12584.89    542.32 o 
  -6  16   5    11688.87    10428.52    371.32 o 
  -3  16   5     9311.34     8987.00    401.05 o 
   0  16   5     4294.43     5217.57    467.87 o 
   3  16   5     3601.56     4392.01    224.61 o 
 -17  17   5     3958.04     3837.88    232.30 o 
 -14  17   5     5996.91     6448.76    774.26 o 
 -11  17   5     8442.25     8855.58   1339.68 o 
  -8  17   5     7117.51     7244.98    819.22 o 
  -5  17   5     7658.83     9072.19   1480.73 o 
  -2  17   5     4404.65     5193.32    586.56 o 
   1  17   5     2667.01     3226.71    314.42 o 
 -16  18   5     3006.97     3789.44    428.20 o 
 -13  18   5     4017.87     4708.65    525.21 o 
 -10  18   5     6090.86     6624.32   1077.71 o 
  -7  18   5     6088.27     6532.39    586.89 o 
  -4  18   5     3551.49     4385.37    739.18 o 
  -1  18   5     1966.18     2298.66    129.93 o 
 -18  19   5     2258.52     2488.51    209.58 o 
 -15  19   5     3731.19     3879.14    197.24 o 
 -12  19   5     3524.63     3661.37    184.69 o 
  -9  19   5     4056.69     3823.19    186.33 o 
  -6  19   5     3550.60     3759.26    190.37 o 
  -3  19   5     2338.65     2621.36    151.29 o 
 -14  20   5     3244.33     3813.06    591.38 o 
 -11  20   5     2081.22     2321.83    396.18 o 
  -8  20   5     2742.81     2978.75    563.27 o 
  -5  20   5     2021.92     1920.82    122.58 o 
 -10  21   5     1860.43     1655.57    147.73 o 
  -7  21   5     1786.59     1926.56    186.39 o 
   0   0   6    17542.27    31575.91   1882.97 o 
   1   1   6     8511.06    11878.89    317.77 o 
  -1   2   6     9406.99    12554.12    384.04 o 
   2   2   6    18338.00    19712.57    842.72 o 
  -3   3   6    23163.13    24844.97   1486.37 o 
   0   3   6     9151.79    13229.46    555.74 o 
   3   3   6     4701.87     6640.76    398.75 o 
  -5   4   6    29855.15    30128.78    731.17 o 
  -2   4   6    19279.30    23583.13    812.14 o 
   1   4   6     4270.13     4043.95    224.24 o 
   4   4   6     1987.32     2362.75     92.91 o 
  -7   5   6    18472.37    17768.48    605.65 o 
  -4   5   6    10555.94     9414.78    284.03 o 
  -1   5   6     6941.24     6545.15    688.01 o 
   2   5   6    11268.08    11027.13    624.09 o 
   5   5   6     2283.90     1849.98    125.42 o 
  -6   6   6    25639.80    24545.51   1028.71 o 
   0   6   6    29494.91    35287.34   6808.79 o 
   3   6   6     6495.38     6714.78    423.77 o 
 -11   7   6     2517.78     2097.43     63.17 o 
  -8   7   6    22771.12    26113.40    889.20 o 
  -5   7   6    17003.76    15207.43    512.96 o 
  -2   7   6    13884.81    14678.04   1923.65 o 
   1   7   6     6981.66     6864.26    420.28 o 
   4   7   6     1679.18     1529.01     70.76 o 
   7   7   6     1462.64     1072.22     77.23 o 
 -13   8   6      999.99      904.23     65.28 o 
 -10   8   6     6743.10     6103.19    213.92 o 
  -7   8   6     9446.93     7496.72    215.19 o 
  -4   8   6     2914.90     2466.82    225.70 o 
  -1   8   6    13597.82    15064.29    868.83 o 
   2   8   6     7704.42     7325.75    403.63 o 
   5   8   6     4331.15     4187.49    164.04 o 
   8   8   6     2715.43     2103.94    128.06 o 
 -15   9   6     2987.13     2959.96    121.61 o 
 -12   9   6     1626.18     1427.57     89.08 o 
  -9   9   6     6560.98     6542.81    235.30 o 
   0   9   6     4598.51     4342.68   1184.24 o 
   3   9   6     4598.70     3833.86    544.56 o 
   6   9   6     3244.51     2527.32    216.43 o 
   9   9   6     1263.13     1127.20     91.83 o 
 -17  10   6     2644.36     2414.08    143.56 o 
 -14  10   6     1918.07     1260.60     53.77 o 
 -11  10   6    15760.27    14596.35    359.32 o 
  -8  10   6     2490.50     2245.95    142.74 o 
  -5  10   6      378.65      253.22     46.96 o 
  -2  10   6     7481.83     6910.35    956.35 o 
   1  10   6     2710.66     2875.56    206.26 o 
   4  10   6     1530.16     1252.01     86.88 o 
   7  10   6     1342.88     1354.88    133.33 o 
  10  10   6      411.68      296.33     83.96 o 
 -19  11   6     1218.59     1321.43     91.41 o 
 -16  11   6     1992.86     1547.33    110.34 o 
 -13  11   6     1612.66     1556.88     55.58 o 
 -10  11   6     5866.07     5301.25    248.89 o 
  -7  11   6      570.88      477.18     43.14 o 
  -4  11   6     2363.70     2458.94    342.34 o 
  -1  11   6     2349.38     2063.89    252.33 o 
   2  11   6     2491.23     2367.58    122.44 o 
   5  11   6     2011.54     1617.81    107.32 o 
   8  11   6      337.22      283.66     81.38 o 
 -21  12   6      444.93      422.80     92.12 o 
 -18  12   6     1711.84     1466.15     70.03 o 
 -15  12   6      962.54      924.65     61.30 o 
 -12  12   6     2805.28     2454.54     91.18 o 
  -9  12   6     1657.35     1344.55     67.96 o 
  -6  12   6     1410.08     1299.62     67.79 o 
  -3  12   6     3405.52     3010.16    159.54 o 
   0  12   6     1340.43     1058.23    112.30 o 
   3  12   6     1951.80     1910.03    160.40 o 
   6  12   6      693.12      488.88    158.58 o 
 -20  13   6      642.27      408.25     60.95 o 
 -17  13   6     1060.06      984.40     58.80 o 
 -14  13   6     2077.47     1576.34    112.07 o 
 -11  13   6     3685.90     3227.67    226.89 o 
  -8  13   6      146.84      150.29     23.18 o 
  -5  13   6     3204.95     2768.71    349.45 o 
  -2  13   6     4824.56     4477.73    545.24 o 
   1  13   6     1506.83     1583.05    146.66 o 
   4  13   6     1463.69     1360.31     81.92 o 
   7  13   6      546.96      395.10     92.33 o 
 -19  14   6      903.84      912.50    128.84 o 
 -16  14   6      627.76      656.44     61.69 o 
 -13  14   6     1495.39     1494.66    137.29 o 
 -10  14   6     5809.34     5542.13    582.71 o 
  -7  14   6     5716.01     5008.85    880.85 o 
  -4  14   6     4355.82     4021.72    594.05 o 
  -1  14   6     2271.22     2261.21    218.83 o 
   2  14   6     1852.60     1739.04    114.91 o 
   5  14   6     1149.13     1231.16     99.85 o 
 -18  15   6      574.34      433.10    102.10 o 
 -15  15   6      565.68      538.82     67.07 o 
 -12  15   6     1951.45     1840.46    198.86 o 
  -9  15   6     5392.18     4587.64    174.00 o 
  -6  15   6     4090.44     3325.89    207.27 o 
  -3  15   6     3814.94     4028.63    974.77 o 
   0  15   6      874.29      825.03    107.61 o 
   3  15   6      964.22      909.10     93.65 o 
 -17  16   6      931.74     1134.27    109.09 o 
 -14  16   6     1008.02     1144.75    111.37 o 
 -11  16   6     2327.03     2229.65    279.50 o 
  -8  16   6     1412.70     1214.01    211.53 o 
  -5  16   6     2174.38     2049.06    391.31 o 
  -2  16   6     1103.69     1168.59    157.11 o 
   1  16   6      368.77      372.74     53.89 o 
 -19  17   6      455.91      331.54     96.84 o 
 -16  17   6      494.10      338.63     50.15 o 
 -13  17   6      824.52      692.40     89.66 o 
 -10  17   6     2053.05     2015.53    256.96 o 
  -7  17   6      445.83      382.57     81.86 o 
  -4  17   6      603.99      564.08    131.64 o 
  -1  17   6      214.31      152.90     47.04 o 
   2  17   6      574.46      635.32     92.12 o 
 -18  18   6      518.86      466.39    101.78 o 
 -15  18   6      368.41      398.12     59.37 o 
 -12  18   6     1043.85     1175.95    203.43 o 
  -9  18   6      722.32      569.66     53.01 o 
  -6  18   6      714.08      553.75     71.72 o 
  -3  18   6      359.51      248.17     54.17 o 
 -17  19   6      640.42      748.18     97.50 o 
 -14  19   6      596.87      553.45    114.51 o 
 -11  19   6      749.94      740.27    162.74 o 
  -8  19   6      365.45      291.10     45.07 o 
  -5  19   6      654.95      620.97     99.70 o 
  -2  19   6      306.46      251.45     87.18 o 
 -13  20   6      624.15      674.54    108.04 o 
 -10  20   6      324.84      293.35     45.15 o 
  -7  20   6      493.52      412.26     84.01 o 
  -1   1   7    32459.78    46764.91   1607.58 o 
  -3   2   7     3991.35     5184.35    160.20 o 
   0   2   7    10258.22    12604.31    449.95 o 
  -5   3   7      830.78     1018.31     53.26 o 
  -2   3   7    12498.14    15433.40    531.75 o 
   1   3   7    16733.01    20070.11   2822.23 o 
  -7   4   7    12733.88    13371.34   1243.61 o 
  -4   4   7     1204.62     1122.94     38.40 o 
  -1   4   7     6556.64    10065.71    805.84 o 
   2   4   7     2421.44     2569.53     85.39 o 
  -9   5   7     4782.53     5282.78    274.23 o 
  -6   5   7     1512.82     1252.92     43.75 o 
  -3   5   7       77.89       79.51     14.90 o 
   0   5   7    10026.56     9323.81    875.30 o 
   3   5   7     3226.70     3058.53    253.99 o 
 -11   6   7      802.99      688.20     45.95 o 
  -8   6   7      954.21      800.97     36.86 o 
  -5   6   7      130.24       84.25     14.47 o 
  -2   6   7     2951.26     2570.55    997.75 o 
   1   6   7      847.09      835.60     50.24 o 
   4   6   7     3081.89     3536.45    329.32 o 
 -13   7   7      433.22      267.98     43.27 o 
 -10   7   7    10426.00     8231.87    566.41 o 
  -7   7   7     1219.05      974.26     36.60 o 
  -4   7   7      949.72      976.36     62.00 o 
  -1   7   7     3146.34     3340.76    359.85 o 
   2   7   7      483.19      540.59     40.34 o 
   5   7   7     1173.47     1350.55     69.95 o 
 -15   8   7      442.08      298.26     34.16 o 
 -12   8   7     2126.21     2184.71     97.33 o 
  -9   8   7     3700.50     3772.34    124.84 o 
  -6   8   7     4736.56     4766.45    150.78 o 
  -3   8   7     8669.11     7591.41    603.85 o 
   0   8   7     6630.80     7138.50    995.04 o 
   3   8   7     1931.05     1515.95    226.54 o 
   6   8   7     1653.34     1710.99    117.34 o 
 -17   9   7       28.23        0.00     27.97 o 
 -14   9   7      155.30      138.33     24.48 o 
 -11   9   7        4.23        4.06     16.99 o 
  -8   9   7     1533.49     1308.10     55.80 o 
  -5   9   7     7941.77     8087.07   1307.34 o 
  -2   9   7     3434.52     2963.90    365.48 o 
   1   9   7      401.78      400.91     54.81 o 
   4   9   7      624.89      622.51     73.69 o 
   7   9   7      180.88      299.60     42.26 o 
 -19  10   7       38.95        9.97     52.59 o 
 -16  10   7       72.38        0.00     30.36 o 
 -13  10   7     1019.32      831.88     57.19 o 
 -10  10   7     1151.42     1023.51     43.42 o 
  -7  10   7     3683.74     3872.04    481.13 o 
  -4  10   7     3271.72     3441.88    574.70 o 
  -1  10   7      893.14      783.42    136.13 o 
   2  10   7      213.14      430.05     46.29 o 
   5  10   7     1110.05      962.82     92.32 o 
   8  10   7      238.59      283.76     59.29 o 
 -18  11   7        0.88        0.00     28.06 o 
 -15  11   7      700.42      507.86     42.79 o 
 -12  11   7      813.10      702.62     41.78 o 
  -9  11   7     2661.82     2636.77    166.62 o 
  -6  11   7     5018.24     4345.85    201.23 o 
  -3  11   7      708.46      633.02     55.87 o 
   0  11   7     1978.90     2009.09    240.95 o 
   3  11   7     1273.44     1143.51     93.16 o 
   6  11   7      520.07      467.92     55.05 o 
   9  11   7      137.28      165.13     80.95 o 
 -20  12   7       28.26      129.48     78.81 o 
 -17  12   7       31.53       27.60     28.39 o 
 -14  12   7      812.45      947.92     56.00 o 
 -11  12   7      111.95      111.14     22.14 o 
  -8  12   7     3641.02     3519.14    579.65 o 
  -5  12   7     1153.50     1277.05    288.05 o 
  -2  12   7      240.40      299.13     64.63 o 
   1  12   7       39.14        1.71     30.69 o 
   4  12   7      122.93      182.56     37.78 o 
   7  12   7      130.10      110.59     74.30 o 
 -19  13   7        1.56       10.77     49.94 o 
 -16  13   7      645.38      636.20     61.53 o 
 -13  13   7      464.30      476.23     38.04 o 
 -10  13   7     1054.45      833.20     81.90 o 
  -7  13   7     2272.58     2604.07    466.96 o 
  -4  13   7      115.79      127.09     31.60 o 
  -1  13   7       36.28       21.72     31.85 o 
   2  13   7       38.08       53.15     30.74 o 
   5  13   7       36.51       46.57     38.57 o 
 -18  14   7      142.96      124.54     41.66 o 
 -15  14   7      858.14      788.09    108.98 o 
 -12  14   7        5.22        0.00     24.73 o 
  -9  14   7       27.36       28.07     23.36 o 
  -6  14   7      389.97      206.77     30.65 o 
  -3  14   7        2.91        0.00     31.67 o 
   0  14   7      495.24      689.61     64.43 o 
   3  14   7       27.63       10.77     40.15 o 
 -20  15   7        0.31        0.00     51.19 o 
 -17  15   7      469.05      539.21     60.98 o 
 -14  15   7      360.90      420.32     52.88 o 
 -11  15   7        3.77        0.00     24.09 o 
  -8  15   7      427.42      346.75     65.91 o 
  -5  15   7      241.17      256.14     39.93 o 
  -2  15   7      322.78      305.13     45.85 o 
   1  15   7      138.31       93.20     50.86 o 
   4  15   7       11.44        0.00     62.70 o 
 -19  16   7        8.75        0.00     55.81 o 
 -16  16   7      166.72       45.52     41.28 o 
 -13  16   7       50.65       23.47     32.28 o 
 -10  16   7      450.97      412.63     39.39 o 
  -7  16   7     1334.20     1427.87    199.88 o 
  -4  16   7      693.20      731.53    159.82 o 
  -1  16   7      882.25      947.00    118.63 o 
   2  16   7      171.79      257.02     53.60 o 
 -18  17   7      132.74      187.98     49.23 o 
 -15  17   7      314.92      425.13     53.12 o 
 -12  17   7       34.28       42.83     38.49 o 
  -9  17   7      133.92       85.50     31.35 o 
  -6  17   7      419.14      402.22    120.52 o 
  -3  17   7      615.81      716.07     68.44 o 
   0  17   7      482.22      591.93     72.56 o 
 -17  18   7      113.54      101.15     64.99 o 
 -14  18   7      224.88      163.32     43.90 o 
 -11  18   7       30.39        3.47     30.01 o 
  -8  18   7      563.10      526.86     57.41 o 
  -5  18   7      133.83       80.13     41.21 o 
  -2  18   7      151.36      111.27     46.73 o 
 -16  19   7        9.66        0.00     54.77 o 
 -13  19   7        6.35        0.00     38.36 o 
 -10  19   7      145.52       64.53     33.27 o 
  -7  19   7      130.54      112.92     65.14 o 
  -4  19   7        8.00        0.00     43.07 o 
 -12  20   7        5.50       43.38     63.56 o 
  -9  20   7      141.26      132.50     44.30 o 
  -6  20   7        1.02        0.00     69.14 o 
   0   1   8     1777.59     2604.16     86.76 o 
  -2   2   8     3748.59     4185.13    132.47 o 
   1   2   8       58.99      135.06     24.02 o 
  -4   3   8     4579.49     4972.83    251.82 o 
  -1   3   8      972.45     1167.88     46.39 o 
   2   3   8      279.98      394.41     27.24 o 
  -6   4   8      618.96      653.29     32.83 o 
  -3   4   8      809.42      922.38     35.77 o 
   0   4   8      263.63      591.08     39.24 o 
   3   4   8      280.47      424.13     40.01 o 
  -8   5   8      420.58      431.65     34.00 o 
  -5   5   8     1489.97     1557.45     50.05 o 
  -2   5   8     2014.56     1811.43    112.96 o 
   1   5   8      479.92      419.25     34.91 o 
   4   5   8        0.24      120.73     43.12 o 
 -10   6   8     1041.94     1176.11    189.49 o 
  -7   6   8     1280.75     1143.97     81.11 o 
  -4   6   8     3718.89     5243.76    231.59 o 
  -1   6   8     1497.62     1228.38    388.98 o 
   2   6   8       19.14        1.21     33.93 o 
   5   6   8       28.58      133.69     22.23 o 
 -12   7   8      477.94      575.48     66.81 o 
  -9   7   8      796.92      869.77     46.74 o 
  -6   7   8      184.84      363.08     32.61 o 
  -3   7   8       17.82       27.41     18.51 o 
   0   7   8      793.79      681.27     73.52 o 
   3   7   8      881.70      692.86     44.93 o 
   6   7   8       70.23       96.08     39.40 o 
 -14   8   8      286.56      183.60     44.15 o 
 -11   8   8        8.62       52.90     20.26 o 
  -8   8   8       39.74       81.92     16.72 o 
  -5   8   8       10.00       43.49     18.37 o 
  -2   8   8     2950.36     4193.47    282.80 o 
   1   8   8      184.81      240.51     51.95 o 
   4   8   8      164.20      233.52     29.87 o 
   7   8   8       34.95        0.00     34.28 o 
 -16   9   8      328.20      287.42     37.29 o 
 -13   9   8      627.26      668.15     67.29 o 
 -10   9   8     1740.87     1753.33    139.53 o 
  -7   9   8      114.31       86.11     19.10 o 
  -4   9   8     1103.01      674.60     87.56 o 
  -1   9   8      154.93      140.35     24.36 o 
   2   9   8      306.40      361.52     37.81 o 
   5   9   8       98.42       83.16     27.98 o 
   8   9   8        1.01        4.27     39.27 o 
 -18  10   8       11.63        0.00     34.41 o 
 -15  10   8      604.01      580.40     63.52 o 
 -12  10   8       68.49       41.90     24.71 o 
  -9  10   8      120.13      150.84     22.58 o 
  -6  10   8       48.37       45.75     52.33 o 
  -3  10   8       11.71       25.86     24.24 o 
   0  10   8       59.88       87.68     37.74 o 
   3  10   8       44.58      192.63     30.86 o 
   6  10   8       25.87        6.13     36.75 o 
   9  10   8       22.20       14.20     38.73 o 
 -20  11   8       37.00        0.00     55.76 o 
 -17  11   8      144.11      168.90     33.54 o 
 -14  11   8       16.71        0.00     21.78 o 
 -11  11   8       20.68       49.84     21.50 o 
  -8  11   8        3.45        7.94     19.31 o 
  -5  11   8        0.41        0.00     39.67 o 
  -2  11   8      438.39      453.17    109.91 o 
   1  11   8      954.76     1015.39    115.44 o 
   4  11   8      156.02       96.62     30.89 o 
   7  11   8        5.09        0.00     42.62 o 
 -19  12   8       64.35       42.03     38.12 o 
 -16  12   8       33.95       24.84     30.95 o 
 -13  12   8       68.87       35.40     23.29 o 
 -10  12   8      170.02      138.36     20.02 o 
  -7  12   8       10.34        0.00     25.56 o 
  -4  12   8      168.15      186.90     39.73 o 
  -1  12   8      617.11      744.02    203.03 o 
   2  12   8      273.05      146.55     35.55 o 
   5  12   8        1.24        0.00     65.28 o 
 -18  13   8        7.08       25.94     38.60 o 
 -15  13   8       19.40        0.00     28.66 o 
 -12  13   8      285.23      268.60     30.37 o 
  -9  13   8       20.97       39.88     23.49 o 
  -6  13   8       68.13       81.34     23.05 o 
  -3  13   8      203.22      281.30     42.87 o 
   0  13   8      329.50      432.87     44.17 o 
   3  13   8       64.14       59.63     33.38 o 
   6  13   8       54.51       54.07     60.68 o 
 -20  14   8      160.35       82.67     92.55 o 
 -17  14   8       13.29        0.00     56.69 o 
 -14  14   8        0.99        0.00     23.95 o 
 -11  14   8      558.69      558.22     44.31 o 
  -8  14   8      183.34      231.60     27.45 o 
  -5  14   8      869.38     1038.05    158.88 o 
  -2  14   8      153.15      189.64     39.02 o 
   1  14   8        9.52       35.13     32.16 o 
   4  14   8        5.98        0.00     42.18 o 
 -19  15   8      187.12      224.46     54.88 o 
 -16  15   8       28.96        0.00     38.51 o 
 -13  15   8      189.56      205.62     31.07 o 
 -10  15   8        0.33       12.30     24.27 o 
  -7  15   8        1.07       25.88     25.85 o 
  -4  15   8      124.15       47.18     34.28 o 
  -1  15   8      124.52       78.71     34.68 o 
   2  15   8        0.40        0.00     43.47 o 
 -18  16   8       10.24        0.00     42.01 o 
 -15  16   8       97.41       78.37     34.99 o 
 -12  16   8      421.93      523.25     43.10 o 
  -9  16   8      125.49       71.03     28.15 o 
  -6  16   8      264.85      208.83     43.35 o 
  -3  16   8      180.84      105.32     39.49 o 
   0  16   8       24.91       18.97     44.49 o 
   3  16   8       16.42       84.54     64.02 o 
 -17  17   8       15.43       72.07     46.33 o 
 -14  17   8       29.87       15.97     34.82 o 
 -11  17   8       29.91        7.18     28.65 o 
  -8  17   8       13.05        3.08     29.16 o 
  -5  17   8        3.76        0.00     36.20 o 
  -2  17   8       31.31        0.00     41.78 o 
   1  17   8        3.33       13.23     63.03 o 
 -16  18   8       24.21       72.64     43.52 o 
 -13  18   8      145.29      184.54     43.33 o 
 -10  18   8       77.52      114.07     37.35 o 
  -7  18   8       30.26       18.27     38.89 o 
  -4  18   8       64.20      105.22     59.57 o 
 -15  19   8       86.13       88.58     57.91 o 
 -12  19   8      148.88      169.35     43.84 o 
  -9  19   8        0.49       17.79     34.54 o 
  -6  19   8      112.21       73.44     43.13 o 
  -8  20   8       28.44        0.00     70.65 o 
   0   0   9    66444.48    93459.13   5554.22 o 
   1   1   9    24471.41    29318.30   1627.41 o 
  -1   2   9    54904.09    69113.88   2050.78 o 
   2   2   9    38608.10    44002.75   1305.81 o 
  -3   3   9    44177.95    48652.58   2763.80 o 
   0   3   9    37104.42    49358.16   2444.53 o 
   3   3   9    25511.06    25663.20    917.83 o 
  -5   4   9    42540.92    44000.98   1235.63 o 
  -2   4   9    10181.46    11975.78    522.58 o 
   1   4   9    33937.77    37175.43   3048.00 o 
   4   4   9    31344.10    29692.22   2549.88 o 
  -7   5   9    23018.98    23725.20    631.45 o 
  -4   5   9    29505.82    31730.00    843.00 o 
  -1   5   9    22681.00    23944.73   2221.82 o 
   2   5   9    19706.95    16504.18   3369.44 o 
   5   5   9     9386.88     9709.71    355.74 o 
  -9   6   9    17246.29    19525.67   1152.89 o 
  -6   6   9    38670.68    39605.93   1655.60 o 
  -3   6   9    26652.18    27346.18   1365.69 o 
   0   6   9    17741.27    27710.77   1632.17 o 
   3   6   9     8148.13    10527.60    633.46 o 
   6   6   9     8745.90    10392.96    629.38 o 
 -11   7   9    14951.01    15299.47    912.95 o 
  -8   7   9    25453.13    26253.43    646.63 o 
  -5   7   9    20713.31    22242.03    664.43 o 
  -2   7   9     5752.65     6272.96    645.75 o 
   1   7   9    21703.14    22730.59   1797.00 o 
   4   7   9     8218.92     8132.78    451.99 o 
   7   7   9     7477.66     7133.37    567.01 o 
 -13   8   9    11990.29    11656.15    942.37 o 
 -10   8   9     3275.01     3067.65    216.63 o 
  -7   8   9    21757.51    20647.65    502.87 o 
  -4   8   9    18370.25    17742.46   2082.81 o 
  -1   8   9    15217.60    15961.00   1097.77 o 
   2   8   9    11108.84    10113.54    851.94 o 
   5   8   9     9257.55    10192.32   1624.93 o 
   8   8   9     4258.02     3807.25    310.34 o 
 -15   9   9     7418.75     7025.88   1032.37 o 
 -12   9   9    12068.08    11454.37    711.19 o 
  -9   9   9    13484.65    14214.16   1134.64 o 
  -6   9   9    23759.25    29478.00   1654.71 o 
  -3   9   9    15741.33    13463.82    822.20 o 
   0   9   9    15902.73    20613.49   1227.40 o 
   3   9   9     5805.60     5118.75    333.48 o 
   6   9   9     4001.46     4080.54    308.14 o 
   9   9   9     2012.63     1947.40    126.93 o 
 -17  10   9     2922.61     2643.60    185.96 o 
 -14  10   9     8325.80     8160.94    417.98 o 
 -11  10   9     5209.34     5059.23    279.48 o 
  -8  10   9    15361.75    15558.80    418.87 o 
  -5  10   9    14574.12    14937.59   1645.04 o 
  -2  10   9    16530.73    23703.25   1411.42 o 
   1  10   9    17416.52    18610.92   1805.41 o 
   4  10   9     5163.03     4856.59   1244.26 o 
   7  10   9     2899.63     3461.58    320.51 o 
  10  10   9     1523.63     1599.30     95.86 o 
 -19  11   9     1592.75     1740.98    118.45 o 
 -16  11   9     4691.61     4425.03    379.19 o 
 -13  11   9     3000.20     3581.67    169.92 o 
 -10  11   9     2207.87     2616.07     85.82 o 
  -7  11   9    16645.16    15993.46   1375.30 o 
  -4  11   9    10461.93    10561.83   1434.82 o 
  -1  11   9    13348.35    13566.27   1808.73 o 
   2  11   9     9504.79     9208.68   1782.37 o 
   5  11   9     3098.94     3559.84    471.56 o 
   8  11   9     1966.24     2616.05    254.37 o 
 -18  12   9     1384.01     1033.43    141.08 o 
 -15  12   9     5250.95     5323.17    365.47 o 
 -12  12   9     5571.11     5725.28    186.44 o 
  -9  12   9     9026.72     7716.56    535.93 o 
  -3  12   9    10423.06     7812.33    488.08 o 
   0  12   9     9371.01     9429.90   1284.09 o 
   3  12   9     3368.40     3629.29    180.67 o 
   6  12   9     2292.11     1971.33    348.08 o 
 -17  13   9     2974.80     3348.19    143.42 o 
 -14  13   9     3996.32     3807.41    202.17 o 
 -11  13   9     6189.05     5766.55    257.89 o 
  -8  13   9     9119.46     8487.80    806.78 o 
  -5  13   9     7574.95     6802.22    997.87 o 
  -2  13   9     6792.50     6983.79   1122.41 o 
   1  13   9     5507.78     6016.74    497.88 o 
   4  13   9     1759.25     2082.18    372.80 o 
 -19  14   9     2123.35     2205.74    151.53 o 
 -16  14   9     2904.11     3068.35    138.67 o 
 -13  14   9     4524.27     4577.10    139.08 o 
 -10  14   9     7305.73     7224.61    560.73 o 
  -7  14   9     8601.48     7476.63    832.55 o 
  -4  14   9     4637.39     4629.36    740.21 o 
  -1  14   9     4433.84     4458.09    406.00 o 
   2  14   9     1950.62     1928.47    253.89 o 
   5  14   9     1137.88     2372.77    243.72 o 
 -18  15   9     1518.98     1487.67    115.75 o 
 -15  15   9     3256.62     3555.72    180.74 o 
 -12  15   9     5457.42     5763.77    301.16 o 
  -9  15   9     3661.30     3292.43    132.56 o 
  -6  15   9     2999.52     2529.23    132.44 o 
  -3  15   9     2140.61     1669.96    142.37 o 
   0  15   9     2074.50     2620.35    244.51 o 
   3  15   9     1270.98     1481.00    163.62 o 
 -17  16   9     1424.76     1682.44     99.11 o 
 -14  16   9     4227.01     4696.67    284.91 o 
 -11  16   9     4294.30     4446.79    322.87 o 
  -8  16   9     3108.89     3543.53   1306.42 o 
  -5  16   9     1701.00     1737.30    354.57 o 
  -2  16   9     1954.95     2411.52    240.54 o 
   1  16   9     1823.02     2402.90    341.57 o 
 -16  17   9     1769.90     1742.32    102.39 o 
 -13  17   9     3482.91     3364.17    212.06 o 
 -10  17   9     3034.62     2803.24    344.94 o 
  -7  17   9     3805.55     4018.75   1024.01 o 
  -4  17   9     3108.51     3425.42    626.47 o 
  -1  17   9     2430.86     2837.08    283.57 o 
 -15  18   9     2144.63     2545.95    273.89 o 
 -12  18   9     2508.25     2738.98    121.34 o 
  -9  18   9     2682.16     2492.20    111.85 o 
  -6  18   9     2680.54     2454.35    136.70 o 
  -3  18   9     2479.45     2931.85    340.15 o 
 -14  19   9     1995.92     1984.97    175.65 o 
 -11  19   9     1958.20     2139.16    296.09 o 
  -8  19   9     1782.50     2047.03    415.48 o 
 -10  20   9     1270.32     1204.42    146.45 o 
  -1   1  10    71063.02    77109.44   2285.96 o 
  -3   2  10    32764.71    32936.00   2181.00 o 
   0   2  10    45576.61    53462.39   2562.69 o 
  -5   3  10    26190.91    25323.68   1276.27 o 
  -2   3  10    37133.46    40858.24   1398.12 o 
   1   3  10    28301.46    28911.03   2715.95 o 
  -7   4  10    30005.82    29122.79   1428.40 o 
  -4   4  10    35360.11    36407.76   1075.91 o 
  -1   4  10    30097.84    31862.64   1642.17 o 
   2   4  10    19492.28    20576.88   2189.47 o 
  -9   5  10    40922.56    41106.38   2648.13 o 
  -6   5  10    35653.57    36903.79   1095.39 o 
  -3   5  10    25616.51    25031.65    865.55 o 
   0   5  10    22722.20    23949.40   2114.36 o 
   3   5  10    16653.42    16648.09   2690.47 o 
 -11   6  10    11925.29    11329.81    908.95 o 
  -8   6  10    28008.31    25866.96   1167.26 o 
  -5   6  10    35197.65    30708.84   1053.88 o 
  -2   6  10    25276.88    22891.59   2850.30 o 
   1   6  10    28004.28    26644.31   3223.53 o 
   4   6  10    14226.74    11114.01    844.11 o 
 -13   7  10     9820.31     9469.84   1070.40 o 
 -10   7  10    11816.00    10566.71    784.17 o 
  -7   7  10    26572.25    25842.56    641.68 o 
  -4   7  10    17699.50    16385.40   1072.35 o 
  -1   7  10    16916.97    15001.10   1889.50 o 
   2   7  10    14895.13    15465.11    948.46 o 
   5   7  10    12232.37    13057.02   1766.37 o 
 -15   8  10     6572.79     7089.33    955.31 o 
 -12   8  10    15636.67    14933.65    916.04 o 
  -9   8  10    24709.84    24438.94    731.61 o 
  -6   8  10    20166.39    19086.12    573.20 o 
  -3   8  10    20391.25    19807.97   2153.88 o 
   0   8  10    23632.55    20684.31   7757.68 o 
   3   8  10    10113.76    10174.77    878.91 o 
   6   8  10    10023.29     9380.77   1229.34 o 
 -17   9  10     4571.28     4754.17    390.52 o 
 -14   9  10     9294.85     8080.99    839.79 o 
 -11   9  10     8049.36     7547.90    757.30 o 
  -8   9  10    21104.10    20041.38    691.26 o 
  -5   9  10    24889.68    20533.11   6801.81 o 
  -2   9  10    25893.93    22484.17   3942.95 o 
   1   9  10    21962.34    16876.96   1024.26 o 
   4   9  10    10058.90     8842.44    448.46 o 
   7   9  10     5817.12     5380.35    254.76 o 
 -19  10  10     2184.89     2463.39    214.52 o 
 -16  10  10     4706.52     3874.32    662.65 o 
 -13  10  10     5884.14     5169.82    785.38 o 
 -10  10  10     3777.80     3990.59    132.16 o 
  -7  10  10    18395.79    17490.18    608.83 o 
  -4  10  10    15641.03    16041.09   2443.89 o 
  -1  10  10    18617.12    19346.94   1714.84 o 
   2  10  10     7379.22     6137.95    453.96 o 
   5  10  10     5705.55     6678.58    841.09 o 
   8  10  10     2662.21     3114.39    392.59 o 
 -18  11  10     1883.36     1879.51    163.03 o 
 -15  11  10     7069.09     6333.63   1178.33 o 
 -12  11  10     5281.69     5751.98    218.33 o 
  -9  11  10    10773.35    10156.80    446.60 o 
  -6  11  10    13077.93    11442.97    473.12 o 
  -3  11  10    14745.56    11611.61    589.39 o 
   0  11  10    12242.31    12240.58    768.78 o 
   3  11  10     6685.56     6963.41    824.30 o 
   6  11  10     4069.94     4706.18    635.07 o 
 -17  12  10     4125.81     4245.30    246.59 o 
 -14  12  10     7094.60     7107.78    734.59 o 
 -11  12  10     7365.73     7268.96    206.42 o 
  -8  12  10    16670.05    15543.26   1127.85 o 
  -5  12  10    10213.28     9441.17   4253.60 o 
  -2  12  10    11322.84    10043.27   3334.44 o 
   1  12  10     8141.26     6905.31    441.70 o 
   4  12  10     3408.67     2833.15    201.63 o 
   7  12  10     2232.49     2471.98    214.09 o 
 -19  13  10     1603.88     1919.26    171.57 o 
 -16  13  10     5906.36     6512.20    445.12 o 
 -13  13  10     5059.68     5383.42    241.44 o 
 -10  13  10     9190.71     9033.36    652.98 o 
  -7  13  10    14071.60    13202.78   1605.71 o 
  -4  13  10     8852.94     8312.41   1577.04 o 
  -1  13  10     6437.04     6035.64    740.61 o 
   2  13  10     3055.54     3228.55    330.54 o 
   5  13  10     1980.20     2325.13    388.15 o 
 -18  14  10     2664.95     2357.93    180.29 o 
 -15  14  10     5021.13     5305.55    524.16 o 
 -12  14  10     5396.30     5264.09    242.39 o 
  -9  14  10    10036.64     8234.10    334.02 o 
  -6  14  10     6531.85     5589.69    558.70 o 
  -3  14  10     5109.41     4749.48    313.40 o 
   0  14  10     5000.39     5308.98    369.82 o 
   3  14  10     2145.45     2636.06    389.66 o 
 -17  15  10     3327.01     3590.65    156.40 o 
 -14  15  10     5001.04     5397.20    183.15 o 
 -11  15  10     6269.73     6281.11    543.51 o 
  -8  15  10     4640.08     4812.06    463.51 o 
  -5  15  10     2672.14     2840.19    535.21 o 
  -2  15  10     3835.63     4121.23   1268.09 o 
   1  15  10     2985.93     3546.63    335.41 o 
 -16  16  10     2981.10     3849.22    165.29 o 
 -13  16  10     4845.18     5163.97    203.97 o 
 -10  16  10     5735.87     5862.23    548.02 o 
  -7  16  10     5263.27     5454.26   1126.81 o 
  -4  16  10     3771.66     4061.81    890.06 o 
  -1  16  10     4012.60     4941.94    776.01 o 
 -15  17  10     2440.03     2248.45    139.74 o 
 -12  17  10     3249.16     3284.69    122.30 o 
  -9  17  10     4108.92     3684.88    148.15 o 
  -6  17  10     3814.67     3902.95    996.71 o 
  -3  17  10     4522.04     4906.52    662.28 o 
   0  17  10     3428.73     4823.06    356.24 o 
 -14  18  10     3062.99     3981.89    796.76 o 
 -11  18  10     2652.30     3015.91    451.89 o 
  -8  18  10     3069.66     3355.15    775.94 o 
  -5  18  10     2842.65     2780.88    459.74 o 
 -13  19  10     2232.78     1785.48    167.70 o 
 -10  19  10     2386.11     2050.68    179.09 o 
  -7  19  10     2130.71     2035.00    176.08 o 
   0   1  11     9925.09    12376.46    534.52 o 
  -2   2  11     3887.42     5042.15    272.61 o 
   1   2  11     1046.76     1362.25    112.95 o 
  -4   3  11     1037.55     1141.21     69.11 o 
  -1   3  11     7183.69     8326.41    295.92 o 
   2   3  11      334.98      485.08     36.13 o 
  -6   4  11     2214.49     1758.17     80.04 o 
  -3   4  11     5263.21     4426.53    166.47 o 
   0   4  11      506.62      546.76     85.54 o 
   3   4  11      529.19      480.85     53.55 o 
  -8   5  11     2948.04     2664.09    165.18 o 
  -5   5  11     2474.73     2031.51     82.32 o 
  -2   5  11     1853.83     1898.12    106.71 o 
   1   5  11      350.82      445.66     57.52 o 
   4   5  11     9802.51     7995.63    847.00 o 
 -10   6  11     1816.88     1524.67    114.30 o 
  -7   6  11      515.93      329.16     45.47 o 
  -4   6  11     2576.82     2149.78    185.92 o 
  -1   6  11      851.69      799.95    116.75 o 
   2   6  11       24.36       25.03     26.09 o 
   5   6  11     1730.62     1547.15     95.26 o 
 -12   7  11      902.12      653.64     56.08 o 
  -9   7  11     5792.59     5053.23    240.11 o 
  -6   7  11      995.68      947.03     50.29 o 
  -3   7  11     1379.81     1075.12    108.55 o 
   0   7  11      550.91      529.46     49.06 o 
   3   7  11     1830.83     1835.78    115.27 o 
   6   7  11     1023.19      933.07     65.46 o 
 -14   8  11      277.63      186.21     53.41 o 
 -11   8  11      560.88      383.13     38.62 o 
  -8   8  11     1653.29     1657.83     61.75 o 
  -5   8  11     1246.07     1220.21     68.14 o 
  -2   8  11     1481.62     1722.50    247.23 o 
   1   8  11     4372.86     4504.62    309.43 o 
   4   8  11     1643.41     1056.25     89.13 o 
   7   8  11      643.60      650.89     62.58 o 
 -16   9  11      562.23      464.02     58.18 o 
 -13   9  11      411.19      357.42     31.99 o 
 -10   9  11       61.18       30.02     25.48 o 
  -7   9  11      793.09      889.60     45.51 o 
  -4   9  11     2502.35     2655.56    287.53 o 
  -1   9  11     2531.24     2255.38    383.05 o 
   2   9  11      575.56      414.08     44.96 o 
   5   9  11     1227.20      963.98     79.70 o 
   8   9  11      650.38      717.72     86.91 o 
 -18  10  11      344.08      330.30     43.90 o 
 -15  10  11      224.71      172.14     40.76 o 
 -12  10  11      116.69       70.41     28.60 o 
  -9  10  11     1017.68      960.25     53.59 o 
  -6  10  11      704.29      991.66    124.63 o 
  -3  10  11     1793.73     1528.72    196.52 o 
   0  10  11     1216.16     1159.33    107.15 o 
   3  10  11      325.81      420.87     62.67 o 
   6  10  11      602.10      524.24     63.09 o 
   9  10  11      261.49      177.95     42.65 o 
 -17  11  11      531.84      607.45    232.66 o 
 -14  11  11      562.36      612.51     85.89 o 
 -11  11  11      321.80      294.23     34.55 o 
  -8  11  11     1725.02     2222.37    112.08 o 
  -5  11  11      880.23      977.90    140.93 o 
  -2  11  11     1370.85     1050.24    158.38 o 
   1  11  11      153.97      128.83     32.03 o 
   4  11  11      236.64      139.18     41.56 o 
   7  11  11      264.40      155.70     51.65 o 
 -16  12  11      816.24      682.36     57.44 o 
 -13  12  11      666.68      625.37     58.92 o 
 -10  12  11     1443.57     1357.88     73.41 o 
  -7  12  11     2802.46     2826.47    379.77 o 
  -4  12  11     1410.25     1064.02    317.95 o 
  -1  12  11      784.41      815.95     76.98 o 
   2  12  11      210.17       97.52     33.65 o 
   5  12  11      337.27      351.48     53.22 o 
 -18  13  11      256.62      274.61     50.78 o 
 -15  13  11      932.45      910.95     61.74 o 
 -12  13  11      244.35      241.42     40.06 o 
  -9  13  11     1592.18     1338.76     63.94 o 
  -6  13  11      673.45      590.96     50.79 o 
  -3  13  11      951.63      925.75    147.45 o 
   0  13  11      266.15      237.40     36.55 o 
   3  13  11      189.54      163.69     45.66 o 
 -17  14  11      988.94      877.96     65.17 o 
 -14  14  11      545.74      547.76     51.37 o 
 -11  14  11      658.42      651.61     76.45 o 
  -8  14  11     1040.58     1026.98     93.89 o 
  -5  14  11      242.57      213.56     46.54 o 
  -2  14  11      194.63      130.99     39.03 o 
   1  14  11      250.97      221.01     40.77 o 
   4  14  11      220.21      122.61     80.95 o 
 -16  15  11      547.26      631.50     58.86 o 
 -13  15  11      385.20      359.18     44.39 o 
 -10  15  11      906.96      896.16     71.45 o 
  -7  15  11      113.31      126.88     32.57 o 
  -4  15  11      153.83      114.97     39.14 o 
  -1  15  11      766.80      768.47     61.75 o 
   2  15  11      481.20      478.37     75.06 o 
 -15  16  11      226.28      227.33     53.02 o 
 -12  16  11      197.72      139.01     34.97 o 
  -9  16  11      456.56      452.16     85.56 o 
  -6  16  11      401.30      275.66     48.12 o 
  -3  16  11      785.51      771.51    156.49 o 
   0  16  11      884.01     1150.74    168.13 o 
 -14  17  11      223.05      203.51     44.18 o 
 -11  17  11      302.86      183.10     34.29 o 
  -8  17  11      450.13      469.36    146.46 o 
  -5  17  11      405.65      414.80     56.24 o 
  -2  17  11      791.52      962.00    116.25 o 
 -13  18  11      426.74      460.09     69.35 o 
 -10  18  11      257.80      216.59     44.91 o 
  -7  18  11      126.65      115.27     44.71 o 
   0   0  12     7930.88     7739.32    485.29 o 
   1   1  12     2783.33     2890.87    101.78 o 
  -1   2  12        8.35       31.95     22.34 o 
   2   2  12     3746.83     3546.10    129.50 o 
  -3   3  12     1156.16      927.11     95.03 o 
   0   3  12     2128.36     2189.23    115.01 o 
   3   3  12      502.22      280.61     45.67 o 
  -5   4  12     1230.22      868.17     46.51 o 
  -2   4  12      186.90       30.27     22.29 o 
   1   4  12     2912.21     2322.16    117.96 o 
   4   4  12      271.18      230.16     33.86 o 
  -7   5  12     4739.99     3434.54    303.90 o 
  -4   5  12      542.08      249.11     23.27 o 
  -1   5  12      771.62      563.33     52.51 o 
   2   5  12     5997.40     4946.82    291.97 o 
   5   5  12       51.58        3.81     28.35 o 
  -6   6  12     3622.12     2410.74    216.31 o 
  -3   6  12      764.18      585.57    105.86 o 
   0   6  12     2524.47     2360.47    183.56 o 
   3   6  12      351.60      524.72     97.70 o 
   6   6  12      169.52      151.40     49.28 o 
 -11   7  12      500.25      304.38     50.79 o 
  -8   7  12     3363.22     2591.00    116.23 o 
  -5   7  12     1015.97      703.60     47.05 o 
  -2   7  12     1934.02     1447.23    155.03 o 
   1   7  12     1855.14     1593.67    156.39 o 
   4   7  12       87.20        0.73     30.32 o 
   7   7  12      380.79      361.22     78.06 o 
 -13   8  12      821.63      522.39     48.32 o 
 -10   8  12      856.90      742.49     63.49 o 
  -7   8  12     2509.33     2411.13    132.71 o 
  -4   8  12       46.87       44.67     23.08 o 
  -1   8  12     1678.06     1301.28    577.09 o 
   2   8  12      428.75      530.20     45.99 o 
   5   8  12      115.03        0.00     35.23 o 
   8   8  12      235.76      266.64     49.79 o 
 -15   9  12      396.18      438.82     46.80 o 
 -12   9  12      206.12      186.17     77.09 o 
  -9   9  12      586.64      550.30     43.46 o 
  -6   9  12     1806.45     1383.51    135.07 o 
  -3   9  12      390.96      361.40     57.75 o 
   0   9  12      457.60      447.81     62.09 o 
   3   9  12      245.77      182.11     38.32 o 
   6   9  12      368.94      580.61     80.06 o 
   9   9  12        3.73        2.23     37.69 o 
 -17  10  12        0.28        0.00     39.81 o 
 -14  10  12      631.21      602.25    115.62 o 
 -11  10  12      840.94      790.48     65.27 o 
  -8  10  12      699.85      664.35     42.32 o 
  -5  10  12      110.95      113.91     27.51 o 
  -2  10  12     1189.95      943.80    223.75 o 
   1  10  12      577.81      526.11     62.98 o 
   4  10  12      342.34      514.45    112.50 o 
   7  10  12       67.84       31.79     46.95 o 
 -16  11  12      286.49      256.05     79.79 o 
 -13  11  12      138.50       39.58     31.21 o 
 -10  11  12       50.82       10.98     23.97 o 
  -7  11  12        9.75       34.88     26.93 o 
  -4  11  12      116.69       99.65     27.12 o 
  -1  11  12      535.11      544.83     86.61 o 
   2  11  12      924.58     1005.80    160.19 o 
   5  11  12      170.90      146.80     46.59 o 
 -18  12  12       55.44      182.09    102.86 o 
 -15  12  12       77.52      181.10     38.04 o 
 -12  12  12       64.92       89.85     50.03 o 
  -9  12  12       74.56       92.40     28.04 o 
  -6  12  12      189.51      123.66     31.27 o 
  -3  12  12      122.36       72.64     32.91 o 
   0  12  12      707.96      687.36     60.61 o 
   3  12  12      302.79      293.19     48.22 o 
   6  12  12       42.14       41.44     76.44 o 
 -17  13  12        0.40        7.36     43.55 o 
 -14  13  12       63.64        0.00     34.23 o 
 -11  13  12      237.70      205.93     30.97 o 
  -8  13  12      145.11      120.79     32.99 o 
  -5  13  12      317.24      266.68     61.43 o 
  -2  13  12      237.15      231.05     42.55 o 
   1  13  12      298.14      289.47     40.38 o 
   4  13  12       41.10        0.00     44.91 o 
 -16  14  12       27.80       39.15     37.78 o 
 -13  14  12      249.31      241.95     38.62 o 
 -10  14  12      151.59      135.79     30.13 o 
  -7  14  12      483.45      417.09     77.11 o 
  -4  14  12      282.23      282.86     92.03 o 
  -1  14  12      210.52      224.31     48.44 o 
   2  14  12       22.97        3.17     41.63 o 
 -15  15  12      117.40       94.72     39.05 o 
 -12  15  12      402.27      329.43     39.85 o 
  -9  15  12      304.33      220.32     38.93 o 
  -6  15  12      552.38      372.48     45.52 o 
  -3  15  12      181.50      201.81     71.86 o 
   0  15  12        7.41        0.00     37.14 o 
 -14  16  12       89.40       30.27     40.88 o 
 -11  16  12      164.56      223.19     34.21 o 
  -8  16  12      205.47      189.88     37.26 o 
  -5  16  12        8.81        0.00     54.95 o 
  -2  16  12        9.27        0.00     37.43 o 
 -13  17  12      121.88       96.20     38.86 o 
 -10  17  12       91.75       69.05     37.01 o 
  -7  17  12      106.90       53.99     40.92 o 
  -4  17  12       27.40      102.21    123.90 o 
 -12  18  12       19.80        0.00     44.24 o 
  -9  18  12       45.33        0.00     59.91 o 
  -1   1  13        3.43        7.64     21.96 o 
  -3   2  13      685.13      742.52     47.66 o 
   0   2  13      678.45      889.03     45.24 o 
  -5   3  13     3650.62     3219.20    429.35 o 
  -2   3  13     1301.06     1216.96     67.44 o 
   1   3  13     1056.55      842.82     56.17 o 
  -7   4  13      730.20      390.50     88.70 o 
  -4   4  13      102.79       98.65     22.03 o 
  -1   4  13      848.08      635.41     48.97 o 
   2   4  13      595.21      514.30     64.10 o 
  -9   5  13      510.15      514.92     62.61 o 
  -6   5  13      124.11      158.03     26.13 o 
  -3   5  13      153.35       24.83     27.84 o 
   0   5  13      452.65      340.27     33.57 o 
   3   5  13      354.82      274.73     46.59 o 
 -11   6  13      109.73       16.96     31.43 o 
  -8   6  13      372.83      320.92     50.54 o 
  -5   6  13      142.62       20.84     34.96 o 
  -2   6  13       91.06       30.81     24.12 o 
   1   6  13       46.63       24.78     25.67 o 
   4   6  13     2346.98     1327.51    169.64 o 
 -13   7  13      272.11      234.15     48.53 o 
 -10   7  13      926.71      677.18     93.20 o 
  -7   7  13      211.51      287.69     69.30 o 
  -4   7  13      386.88      224.17     36.35 o 
  -1   7  13       74.15       12.02     41.96 o 
   2   7  13      324.65      257.85     55.48 o 
   5   7  13      805.74      808.33    139.15 o 
 -15   8  13       83.93      104.31     33.78 o 
 -12   8  13      510.08      392.32     51.47 o 
  -9   8  13      177.98       78.74     32.10 o 
  -6   8  13      152.83       47.26     27.12 o 
  -3   8  13     1218.03      990.68    109.66 o 
   0   8  13        3.71        0.00     29.53 o 
   3   8  13     1269.45     1384.62    461.89 o 
   6   8  13       64.32       16.47     38.77 o 
 -17   9  13      253.36      327.33     72.24 o 
 -14   9  13       93.93      161.57     44.86 o 
 -11   9  13      449.14      568.34     51.23 o 
  -8   9  13       69.25      110.20     29.88 o 
  -5   9  13     2108.69     1440.52    440.41 o 
  -2   9  13       20.13        0.00     37.15 o 
   1   9  13      249.89      160.80     53.62 o 
   4   9  13      171.06      173.37     41.96 o 
   7   9  13        3.15        0.00     44.37 o 
 -16  10  13        4.96        0.00     45.59 o 
 -13  10  13      271.92      182.09     44.49 o 
 -10  10  13      266.89      191.72     32.58 o 
  -7  10  13      484.14      339.16     38.16 o 
  -4  10  13     1217.41     1616.28    184.88 o 
  -1  10  13        6.03        0.00     31.37 o 
   2  10  13      168.99      138.29     38.96 o 
   5  10  13       55.83      113.12     45.19 o 
 -15  11  13       37.26        9.68     38.85 o 
 -12  11  13      824.67      960.63     72.98 o 
  -9  11  13      719.59      659.14     46.91 o 
  -6  11  13     1256.54     1163.40    104.46 o 
  -3  11  13      163.13      130.62     50.33 o 
   0  11  13      149.10      185.23     36.10 o 
   3  11  13      155.95      211.77     45.44 o 
   6  11  13       99.13       94.63     49.31 o 
 -17  12  13       92.45       87.61     98.35 o 
 -14  12  13      347.10      323.59     41.69 o 
 -11  12  13      608.85      633.60     52.22 o 
  -8  12  13      525.17      496.95     52.47 o 
  -5  12  13      661.31      506.06    101.94 o 
  -2  12  13      115.56       60.22     36.90 o 
   1  12  13       56.87       57.13     44.94 o 
   4  12  13       56.20       28.06     45.65 o 
 -16  13  13       58.55      186.22     54.94 o 
 -13  13  13       90.37       80.32     35.87 o 
 -10  13  13        6.60        0.00     27.55 o 
  -7  13  13      132.82       60.73     31.30 o 
  -4  13  13       72.78       21.38     30.41 o 
  -1  13  13      121.44      147.40     37.00 o 
   2  13  13      169.08      150.23     45.34 o 
 -15  14  13       92.62       37.05     37.79 o 
 -12  14  13       40.33       43.16     36.15 o 
  -9  14  13       23.26       22.65     38.03 o 
  -6  14  13        8.67        0.00     30.69 o 
  -3  14  13      102.80       19.11     56.26 o 
   0  14  13      144.14      124.59     39.82 o 
 -14  15  13      215.03      332.11     48.40 o 
 -11  15  13       82.48       14.63     36.45 o 
  -8  15  13       66.21       26.56     37.84 o 
  -5  15  13      247.47      220.42     44.49 o 
  -2  15  13      236.65      336.70     65.02 o 
 -13  16  13       59.25       42.50     51.54 o 
 -10  16  13      129.60       88.42     47.58 o 
  -7  16  13      152.09      109.37     59.45 o 
  -4  16  13      374.95      468.40    165.22 o 
 -12  17  13       66.40       91.32     50.03 o 
  -9  17  13      118.40       87.85     40.22 o 
  -6  17  13      192.92      189.18    136.14 o 
   0   1  14    15663.24    17341.33    470.50 o 
  -2   2  14    13864.89    14915.54    618.27 o 
   1   2  14    18584.88    17560.22    469.33 o 
  -4   3  14    19199.16    19341.70   1317.56 o 
  -1   3  14    15431.99    17990.07    767.75 o 
   2   3  14    16530.45    13239.00    855.66 o 
  -6   4  14    13262.39    10908.59   1468.22 o 
  -3   4  14     6435.56     6464.17    432.25 o 
   0   4  14    14483.35    14852.35   1069.48 o 
   3   4  14    17627.07    16952.66   1289.24 o 
  -8   5  14     2737.94     2482.86    382.76 o 
  -5   5  14     5663.78     5593.06    368.14 o 
  -2   5  14     7299.86     8410.92    809.12 o 
   1   5  14    14561.23    12679.30   1907.34 o 
   4   5  14     6712.38     5618.87    597.81 o 
 -10   6  14     6288.12     4391.52    839.39 o 
  -7   6  14     8161.29     7358.17   1085.25 o 
  -4   6  14     7787.38     9385.29    338.21 o 
  -1   6  14    11885.13    11874.07   3168.35 o 
   2   6  14     5044.86     4296.14    303.09 o 
   5   6  14     5224.15     4646.37    623.04 o 
 -12   7  14     5649.86     5210.81    978.73 o 
  -9   7  14     9425.21     8615.83    945.28 o 
  -6   7  14     8896.64     9966.54    360.07 o 
  -3   7  14     9705.56     9812.24   1190.22 o 
   0   7  14    11770.23    11240.72   1330.20 o 
   3   7  14     9184.09     9275.60   2375.35 o 
   6   7  14     4122.89     3676.62    609.48 o 
 -14   8  14     4302.09     3575.59    516.43 o 
 -11   8  14     6583.89     5817.63   1000.75 o 
  -8   8  14     5720.19     5746.63    446.60 o 
  -5   8  14    12830.74    14638.83    888.56 o 
  -2   8  14    12003.71    17415.08   1057.33 o 
   1   8  14     6906.58     6336.44    744.87 o 
   4   8  14     5323.86     4523.05    827.37 o 
   7   8  14     2384.56     2743.85    275.43 o 
 -16   9  14     1640.84     1629.23    283.19 o 
 -13   9  14     4272.23     4237.98    719.54 o 
 -10   9  14     6518.98     6107.00    355.62 o 
  -7   9  14     8198.19     8749.71    391.58 o 
  -4   9  14    11559.67    12038.38   4724.50 o 
  -1   9  14     4781.37     4564.27    571.02 o 
   2   9  14     5239.38     5250.54    788.02 o 
   5   9  14     3572.96     3833.00    195.59 o 
   8   9  14     1649.10     1719.78    175.22 o 
 -15  10  14     2033.06     2089.49    426.58 o 
 -12  10  14     5768.39     5933.95   1018.86 o 
  -9  10  14     6413.35     5949.33    227.09 o 
  -6  10  14     8819.54     8098.68    552.51 o 
  -3  10  14     6317.33     4793.65    313.08 o 
   0  10  14     3713.14     3415.33    319.20 o 
   3  10  14     3756.06     4598.97    676.30 o 
   6  10  14     1443.71     1391.96    216.74 o 
 -14  11  14     3416.00     3461.57    488.23 o 
 -11  11  14     6068.84     6582.28    520.94 o 
  -8  11  14     6835.66     7825.51    353.40 o 
  -5  11  14     9644.69     9058.48   3779.90 o 
  -2  11  14     3745.72     3485.85    522.69 o 
   1  11  14     4420.47     4638.61    428.48 o 
   4  11  14     2596.28     3113.92    293.68 o 
 -16  12  14     1236.79     2061.20    205.93 o 
 -13  12  14     3179.75     3211.63    215.65 o 
 -10  12  14     3040.13     3456.58    191.96 o 
  -7  12  14     4940.96     5009.76    691.90 o 
  -4  12  14     3477.82     3727.31    967.47 o 
  -1  12  14     3416.83     3531.70    184.58 o 
   2  12  14     3392.09     3414.79    568.11 o 
 -15  13  14     2164.55     2662.44    230.84 o 
 -12  13  14     2592.07     3243.15    209.11 o 
  -9  13  14     2071.84     2299.02    162.69 o 
  -6  13  14     3364.84     2522.23    185.10 o 
  -3  13  14     2102.44     2113.83    502.79 o 
   0  13  14     2374.50     2583.41    391.39 o 
 -14  14  14     2549.07     2669.45    294.07 o 
 -11  14  14     2758.19     2820.00    206.33 o 
  -8  14  14     3392.07     3314.17    582.40 o 
  -5  14  14     2809.42     3014.43   1743.18 o 
  -2  14  14     3040.33     3060.79    592.87 o 
 -13  15  14     2056.69     2521.51    152.37 o 
 -10  15  14     2417.82     2831.74    329.06 o 
  -7  15  14     3006.67     3210.46    474.23 o 
  -4  15  14     3170.54     3516.16    847.64 o 
  -1  15  14     2617.75     2958.56    253.17 o 
 -12  16  14     1615.17     1783.34    175.43 o 
  -9  16  14     2539.68     2361.56    260.41 o 
  -6  16  14     2919.64     3832.55    939.98 o 
  -3  16  14     2227.60     4063.13    329.83 o 
   0   0  15    14171.92    19589.38    968.54 o 
   1   1  15    17093.95    21101.32    821.65 o 
  -1   2  15    13823.10    16688.97    582.73 o 
   2   2  15    10915.38    12833.12   1331.66 o 
  -3   3  15     9416.67    11595.82    544.32 o 
   0   3  15    10684.71    12184.12    467.18 o 
  -5   4  15     6626.98     6971.77   1079.74 o 
  -2   4  15     6391.30     7749.78    301.75 o 
   1   4  15     9006.38     9758.76    918.49 o 
   4   4  15     3109.57     2714.83    368.66 o 
  -7   5  15     7488.37     8167.85    728.69 o 
  -4   5  15     3708.38     4609.87    174.03 o 
  -1   5  15     9468.71     9425.38    572.02 o 
   2   5  15    11546.52    10740.81   1163.73 o 
   5   5  15     4309.47     4266.90    650.68 o 
  -9   6  15     6288.01     5417.35    763.27 o 
  -6   6  15    10701.85    12234.49    765.94 o 
  -3   6  15     7283.14     8557.00    414.04 o 
   0   6  15    13957.48    12072.15    743.61 o 
   6   6  15     3792.88     2779.94    365.58 o 
 -11   7  15     4479.36     4775.92    811.70 o 
  -8   7  15     8900.30     8943.13    761.22 o 
  -5   7  15     9996.64    10871.39    408.43 o 
  -2   7  15    10891.47    10292.21   2456.09 o 
   1   7  15     7632.06     7236.83    779.43 o 
   4   7  15     3868.13     3862.48    413.98 o 
   7   7  15     3372.27     4284.35    786.02 o 
 -13   8  15     3762.64     3318.05    611.44 o 
 -10   8  15     6298.70     6208.39    769.54 o 
  -7   8  15     6900.03     7216.11    268.64 o 
  -4   8  15     6760.52     6499.85   1354.09 o 
  -1   8  15    11906.43    11918.11   1622.20 o 
   2   8  15     4847.94     4780.13    459.36 o 
   5   8  15     3442.93     3841.67    430.09 o 
 -15   9  15     2571.09     2301.20    470.26 o 
 -12   9  15     3904.28     3660.41    658.26 o 
  -9   9  15     6404.57     7367.35    424.31 o 
  -6   9  15     6203.88     6828.33    990.98 o 
  -3   9  15     7183.95     5677.48    377.71 o 
   0   9  15     3873.15     3421.85    170.36 o 
   3   9  15     3243.28     3611.04    808.89 o 
   6   9  15     2539.59     2673.28    288.01 o 
 -14  10  15     2128.45     2350.06    346.94 o 
 -11  10  15     4933.19     5165.34    352.01 o 
  -8  10  15     6316.87     6431.35    301.59 o 
  -5  10  15     6685.45     7152.25   2340.24 o 
  -2  10  15     4365.36     4637.24    459.68 o 
   1  10  15     3389.41     3910.50    390.99 o 
   4  10  15     3122.37     3287.04    399.17 o 
 -13  11  15     2959.61     2761.75    337.97 o 
 -10  11  15     3685.68     4598.79    259.87 o 
  -7  11  15     3741.36     3973.56    345.86 o 
  -4  11  15     4620.04     4568.78   1760.79 o 
  -1  11  15     2641.75     2605.76    276.65 o 
   2  11  15     3113.83     3052.79    368.65 o 
 -12  12  15     3024.87     3477.39    177.64 o 
  -9  12  15     2157.67     2487.81    420.44 o 
  -6  12  15     3346.03     3076.59    158.35 o 
  -3  12  15     2158.78     2304.26    517.61 o 
   0  12  15     2364.49     2346.60    211.26 o 
 -14  13  15     2344.24     2872.02    235.99 o 
 -11  13  15     2839.70     3388.38    154.44 o 
  -8  13  15     2814.32     3185.47    365.40 o 
  -5  13  15     2875.16     3270.61    730.63 o 
  -2  13  15     2352.94     2644.22    219.15 o 
 -13  14  15     1991.06     3089.33    296.33 o 
 -10  14  15     2437.04     3107.44    341.47 o 
  -7  14  15     3879.49     4101.64    731.17 o 
  -4  14  15     2458.63     2532.42    546.84 o 
  -9  15  15     2469.08     2247.62    163.57 o 
  -6  15  15     3105.19     3166.39    956.17 o 
  -8  16  15     2192.47     2446.18    165.66 o 
  -1   1  16      967.18     1078.93     57.71 o 
  -3   2  16      441.18      397.91     62.59 o 
   0   2  16      466.64      500.95     48.15 o 
  -5   3  16        8.37        0.00     30.11 o 
  -2   3  16      364.01      336.10     45.65 o 
   1   3  16        0.78        0.00     32.49 o 
  -7   4  16       24.95        0.00     31.90 o 
  -4   4  16      178.26      282.45     40.18 o 
  -1   4  16      218.86      177.04     32.67 o 
   2   4  16      157.46       98.22     32.80 o 
  -9   5  16       33.87       35.41     48.86 o 
  -6   5  16      451.76      506.28     72.97 o 
  -3   5  16      373.59      357.47     38.70 o 
   0   5  16      369.31      300.50     41.63 o 
   3   5  16      366.85      325.67     59.71 o 
 -11   6  16      130.52       24.65     50.72 o 
  -8   6  16      641.26      340.60    124.87 o 
  -5   6  16     1104.33      975.80    111.45 o 
  -2   6  16     1332.06     1141.54    129.78 o 
   1   6  16     2124.91     1556.42    336.05 o 
   4   6  16      220.08      103.93     38.38 o 
 -13   7  16      217.40      250.09     48.56 o 
 -10   7  16      292.94      295.93     42.65 o 
  -7   7  16      790.16      681.08     76.16 o 
  -4   7  16      121.70      113.00     32.84 o 
  -1   7  16     1371.54     1296.54    142.15 o 
   2   7  16      191.49      156.02     37.35 o 
   5   7  16      111.09       50.92     40.87 o 
 -12   8  16      120.28       66.55     38.38 o 
  -9   8  16      611.59      683.21     85.40 o 
  -6   8  16      241.82      256.39     55.26 o 
  -3   8  16      106.38       76.67     33.98 o 
   0   8  16      457.94      369.27     44.79 o 
   3   8  16       29.01        4.32     50.92 o 
   6   8  16      112.14       41.10     46.28 o 
 -14   9  16       78.00       30.01     61.50 o 
 -11   9  16      132.75      138.52     40.10 o 
  -8   9  16      431.35      497.53     61.30 o 
  -5   9  16       43.93        1.76     33.26 o 
  -2   9  16      611.87      488.74     54.82 o 
   1   9  16       61.56       48.88     44.37 o 
   4   9  16       85.30       42.43     42.87 o 
 -13  10  16       11.45        0.00     38.03 o 
 -10  10  16      234.43      240.10     47.63 o 
  -7  10  16       33.64       13.43     35.91 o 
  -4  10  16       32.32       36.00     39.94 o 
  -1  10  16       45.83       44.05     37.11 o 
   2  10  16       59.82        0.00     40.33 o 
   5  10  16      423.59      363.75     94.05 o 
 -12  11  16      461.24      618.22     66.49 o 
  -9  11  16      234.74      265.13     49.60 o 
  -6  11  16        2.76       29.60     39.22 o 
  -3  11  16      139.91       84.91     42.34 o 
   0  11  16       16.45        1.27     40.92 o 
   3  11  16      207.26      228.26     81.60 o 
 -11  12  16      275.27      185.33     47.99 o 
  -8  12  16       14.37        0.00     40.08 o 
  -5  12  16      127.44      109.46     44.29 o 
  -2  12  16       55.70        1.67     72.47 o 
   1  12  16      144.78       99.85     69.36 o 
 -10  13  16      139.69      231.64     59.37 o 
  -7  13  16      232.62      206.11     42.25 o 
  -4  13  16      229.82      243.56     62.14 o 
  -9  14  16      118.83       70.01     42.68 o 
  -6  14  16      578.72      466.51    173.12 o 
  -3  14  16      301.60      386.52    138.93 o 
  -8  15  16      226.62      198.62     64.13 o 
  -5  15  16      228.58      528.88    152.67 o 
   0   1  17      798.33     1334.05     83.67 o 
  -2   2  17      278.53      319.29     40.04 o 
   1   2  17      651.23      689.64     89.35 o 
  -4   3  17      720.22      588.43     87.32 o 
  -1   3  17      239.26      375.01     54.87 o 
   2   3  17      932.77      663.04     95.04 o 
  -6   4  17     1276.43     1046.98     89.09 o 
  -3   4  17      212.45      248.67     41.10 o 
   0   4  17      309.20      334.39     42.73 o 
   3   4  17       14.14        0.00     34.04 o 
  -8   5  17      200.75       94.37     35.06 o 
  -5   5  17       23.10        0.00     34.21 o 
  -2   5  17      194.09       95.64     38.19 o 
   1   5  17      150.36      103.59     35.32 o 
   4   5  17      108.94       75.44     41.84 o 
 -10   6  17       45.18      100.45     44.17 o 
  -7   6  17        1.76       15.37     34.96 o 
  -4   6  17        0.56        0.00     35.75 o 
  -1   6  17       29.77       22.22     44.44 o 
   2   6  17       10.59        0.00     39.86 o 
   5   6  17       68.26       37.52     51.99 o 
 -12   7  17        7.19        0.35     35.54 o 
  -9   7  17      101.42        0.00     51.52 o 
  -6   7  17      132.30       22.76     37.66 o 
  -3   7  17      117.46      145.81     60.66 o 
   0   7  17        6.97       14.67     36.01 o 
   3   7  17      120.24       77.87     39.99 o 
   6   7  17      200.52      219.43     62.34 o 
 -11   8  17      250.09      358.10     48.56 o 
  -8   8  17      168.73      130.93     41.27 o 
  -5   8  17      263.51      286.85     36.46 o 
  -2   8  17      424.12      406.12     62.49 o 
   1   8  17      219.81      240.07     43.56 o 
   4   8  17      151.25      203.43     47.05 o 
 -10   9  17      147.62       94.58     40.27 o 
  -7   9  17      229.78      164.14     57.26 o 
  -4   9  17      916.25      843.47     93.88 o 
  -1   9  17      205.12      165.17     45.24 o 
   2   9  17      276.71      209.03     46.71 o 
   5   9  17       49.79        0.00     79.67 o 
 -12  10  17       15.24        0.00     37.78 o 
  -9  10  17        6.85       34.34     44.15 o 
  -6  10  17      428.31      350.77    105.22 o 
  -3  10  17       91.23      108.69     44.60 o 
   0  10  17      108.69      115.21     42.66 o 
   3  10  17       91.45        0.00     70.43 o 
 -11  11  17        0.97        0.00     42.03 o 
  -8  11  17       43.70        0.00     52.44 o 
  -5  11  17      357.09      316.57     59.51 o 
  -2  11  17       28.00        0.00     53.90 o 
   1  11  17       12.58       16.32     71.93 o 
 -10  12  17       32.98        0.00     54.25 o 
  -7  12  17      251.42      291.86     59.47 o 
  -4  12  17        5.19        0.00     44.55 o 
  -1  12  17       68.69        0.00     65.92 o 
  -9  13  17       49.44        2.79    103.93 o 
  -6  13  17        0.51        0.00     42.91 o 
  -8  14  17       30.65       10.55     63.09 o 
  -5  14  17        9.91        0.00    140.00 o 
   1   1  18      418.75      683.08     96.95 o 
  -1   2  18      164.03      390.88     71.94 o 
   2   2  18      686.18      620.68    121.97 o 
  -3   3  18      953.70     1000.47    138.50 o 
   0   3  18      845.76      991.49    138.86 o 
   3   3  18      563.96      576.40    102.75 o 
  -5   4  18      359.39      269.29     51.27 o 
  -2   4  18     1346.74     1446.79    101.62 o 
   1   4  18      907.50      949.33    137.46 o 
   4   4  18      679.28      749.20    149.67 o 
  -7   5  18      718.97      592.53     58.17 o 
  -4   5  18     1388.50     1332.36    134.37 o 
  -1   5  18     1740.33     1836.74    235.06 o 
   2   5  18     1077.43      676.02    121.76 o 
   5   5  18      531.94      526.92    230.51 o 
  -9   6  18      556.40      360.89     56.28 o 
  -6   6  18      931.14      757.89    145.69 o 
  -3   6  18     1732.95     1292.89    151.17 o 
   0   6  18      298.79      277.99     77.05 o 
   3   6  18      415.14      408.93    110.92 o 
 -11   7  18      457.75      371.25     91.76 o 
  -8   7  18      195.77      200.54     50.05 o 
  -5   7  18      365.27      304.71     50.41 o 
  -2   7  18      203.37      209.97     67.85 o 
   1   7  18      372.19      358.58     48.23 o 
   4   7  18      210.40       83.81     46.24 o 
 -10   8  18      123.66       17.66     40.17 o 
  -7   8  18      167.19      141.22     48.14 o 
  -4   8  18      250.76      310.88     69.80 o 
  -1   8  18      116.98       52.13     40.78 o 
   2   8  18      131.01       52.56     42.82 o 
  -9   9  18      484.70      453.78     62.40 o 
  -6   9  18      599.39      536.86    170.82 o 
  -3   9  18      105.02       41.19     51.50 o 
   0   9  18      392.33      436.84     65.39 o 
   3   9  18      276.08      194.55     87.18 o 
 -11  10  18      375.61      140.43     99.63 o 
  -8  10  18      670.08      754.89     77.55 o 
  -5  10  18      258.77      195.16     72.64 o 
  -2  10  18      518.44      339.72     55.63 o 
   1  10  18      660.84      597.81    120.68 o 
 -10  11  18      310.50      310.81     72.04 o 
  -7  11  18      385.36      436.83     71.87 o 
  -4  11  18      350.01      289.39     55.02 o 
  -1  11  18      500.66      352.56    116.28 o 
  -9  12  18      378.72      177.58     85.89 o 
  -6  12  18      147.18       47.49     74.26 o 
  -3  12  18      643.82      903.16    146.66 o 
  -8  13  18      369.39      274.64    118.96 o 
  -1   1  19     3420.41     3272.28    248.23 o 
  -3   2  19     5683.34     5645.22    493.24 o 
   0   2  19     4036.48     4250.64    238.89 o 
  -5   3  19     4773.41     3629.45    783.67 o 
  -2   3  19     3786.68     4725.17   1509.66 o 
   1   3  19     6144.99     5777.71    821.86 o 
  -7   4  19     4233.69     3613.15    922.16 o 
  -4   4  19     4551.09     3839.48    563.29 o 
  -1   4  19     4883.52     6105.81    682.31 o 
   2   4  19     4325.00     4755.97    366.55 o 
  -9   5  19     3075.69     2833.54    461.70 o 
  -6   5  19     4869.87     4727.19    491.52 o 
  -3   5  19     5719.42     5840.03    392.74 o 
   0   5  19     4973.98     4990.24    762.04 o 
   3   5  19     3378.62     3393.60    253.17 o 
  -8   6  19     3060.16     2999.63    270.51 o 
  -5   6  19     3287.31     2906.46    454.37 o 
  -2   6  19     3865.95     4299.50    214.45 o 
   1   6  19     2691.95     2840.62    247.84 o 
   4   6  19     1843.31     1763.76    410.99 o 
 -10   7  19     2594.40     2288.53    214.73 o 
  -7   7  19     2451.45     3126.15    153.99 o 
  -4   7  19     2543.99     4172.86    326.18 o 
  -1   7  19     1628.02     1910.09    103.79 o 
   2   7  19     1568.81     1642.33    187.33 o 
  -9   8  19     2427.71     2125.77    211.83 o 
  -6   8  19     3038.78     3210.92    203.58 o 
  -3   8  19     3098.16     3796.43    202.42 o 
   0   8  19     2821.24     3121.25    247.43 o 
   3   8  19     1811.77     2013.96    193.47 o 
  -8   9  19     2810.35     3614.73    161.83 o 
  -5   9  19     3799.01     5015.67    328.97 o 
  -2   9  19     2517.25     2389.87    215.69 o 
   1   9  19     2798.08     2281.30    198.20 o 
  -7  10  19     2827.80     3339.96    688.75 o 
  -4  10  19     2269.47     2500.62    534.46 o 
  -1  10  19     2780.40     2491.95    203.99 o 
  -9  11  19     1978.88     1885.76    211.51 o 
  -6  11  19     2046.58     3928.93    349.58 o 
  -3  11  19     2236.41     2939.66    254.03 o 
  -2   2  20     2473.94     3161.91    248.66 o 
   1   2  20     3084.17     4150.16    291.39 o 
  -4   3  20     2867.96     3863.16    211.58 o 
  -1   3  20     1820.67     2573.68   1164.27 o 
   2   3  20     2799.62     3480.89    193.84 o 
  -6   4  20     2600.89     3492.25    194.88 o 
  -3   4  20     2581.21     3519.43    269.06 o 
   0   4  20     2953.09     3997.24    487.25 o 
   3   4  20     2109.99     3153.81    181.09 o 
  -8   5  20     2143.84     2320.68    425.98 o 
  -5   5  20     2736.03     2791.24    386.23 o 
  -2   5  20     1997.85     3615.86    677.15 o 
   1   5  20     1630.47     1935.76    211.11 o 
  -7   6  20     2124.77     2663.16    299.56 o 
  -4   6  20     1239.09     1614.99    164.91 o 
  -1   6  20     1611.81     2230.65    119.57 o 
   2   6  20      996.45     1237.58    243.93 o 
  -9   7  20     1921.93     1477.13    135.07 o 
  -6   7  20     1606.30     2163.25    137.98 o 
  -3   7  20     1765.75     2987.76    264.98 o 
   0   7  20     1450.46     1797.96    103.22 o 
  -8   8  20     1743.25     2000.64    161.69 o 
  -5   8  20     1930.89     3930.64    355.38 o 
  -2   8  20     1824.05     2329.05    119.96 o 
   1   8  20     1621.82     1757.35    172.21 o 
  -7   9  20     1451.10     2229.02    157.51 o 
   2   2  21       48.25      150.29     73.05 o 
  -3   3  21      155.70      220.53     89.33 o 
   0   3  21       44.31      398.97    194.98 o 
   3   3  21       49.58       55.54     38.50 o 
  -5   4  21      115.25      150.87     70.73 o 
  -2   4  21       13.03      172.63    134.07 o 
   1   4  21       16.49       35.41     68.35 o 
  -7   5  21      117.19      113.79     54.43 o 
  -4   5  21      102.90      240.28     82.89 o 
  -1   5  21       12.39       64.20     80.73 o 
   2   5  21        1.33        0.00     85.89 o 
  -6   6  21      100.36      169.66     58.29 o 
  -3   6  21        0.20       57.82    116.82 o 
   0   6  21        2.03        0.00     51.65 o 
  -2   7  21       99.95      205.07    110.37 o 
   1   3  22       38.34       82.03    182.95 o 
                                                 
